# Supplementary material for: Rheumatoid arthritis synovial fibroblasts modulate T cell activation
Source: JCI Insight. 2025 Oct 7;10(22):e193054. doi: 10.1172/jci.insight.193054 (PMC12643496; doi:10.1172/jci.insight.193054)
Supplement: Supplemental tables 1-2 [file jciinsight-10-193054-s034.xlsx]

## Sheet: SuppData Table 1 (clusters)
gene	cluster				GOI from c4, 5, 6
CCL17	1	mac expressed (transwell only)			LAG3
SLCO4A1	1				CXCL13
SOCS1	1				GZMB
IRF8	1				IRF4
GNA15	1				TNFRSF4
HAVCR2	1				CTLA4
FLT1	1				CXCR6
CBSL	1				CDK1
TM6SF1	1				IL21
NLRP12	1				TNFRSF9
CPNE6	1				IL22
HCAR3	1				TNFRSF18
LINC01388	1				MKI67
SPINT1	1				IL2RA
HCAR2	1				IFNG
TGFA	1				IL2
ENSG00000287093	1				IL13
OVOL1	2	mac and fib expressed (transwell only)			IL9
CHMP4C	2				IL17F
TMEM51-AS1	2				IL17A
TACSTD2	2				IL10
INHBE	2				OSM
INHBA	2				PDCD1
CD83	2				IL1R2
CCL3L3	2				IL12B
HBEGF	2				IL5
CCL3	2				CCL19
IL1B	2				LIF
UNC13A	2
MFSD2A	2
NR4A3	2
CHST3	2
GPR84	2
ENSG00000253838	2
IDO1	2
IL31RA	2
C15orf48	2
MIR3945HG	2
IL1RN	2
HCK	2
CXCL8	2
EREG	2
CES1	2
SSTR2	2
SERPINB2	2
S1PR3	2
XIRP1	2
PTGS2	2
CXCL2	2
ICAM1	2
ARFGEF3	2
MYO1B	2
ANXA3	2
MT1H	2
MT1G	2
TEAD4	2
KCNC3	2
TNIP3	2
ABTB2	2
FOSL1	2
IL1A	2
ENSG00000267607	2
LRRC10B	2
SNCB	2
ACOD1	2
TM4SF1	2
RRAD	2
CXCL5	2
CXCL1	2
CXCL3	2
ENSG00000230647	2
MEFV	2
ASCL2	2
TMEM74B	2
HMGN2P46	2
ENSG00000259354	2
LINC01093	2
MGAT3	2
ENSG00000273812	2
SP6	2
GBP7	2
COL7A1	2
HLA-G	2
MMP3	2
LIPG	2
DCLK3	2
SAA1	2
LINC00683	2
SAA2	2
GPR37L1	2
KRT17	2
RHCG	2
ENSG00000236453	2
TFPI2	2
PPP1R1A	2
SPINK6	2
EHF	2
RIMS2	2
UCN2	2
SLC7A2	2
ERC2	2
RND1	2
VNN3	3	fibroblast expressed (transwell only)
CHAC1	3
S100P	3
ISM2	3
WFDC2	3
BICDL2	3
IFNL1	3
IGLON5	3
ENSG00000236064	3
SLPI	3
HTR5A-AS1	3
MRGPRX3	3
WFDC10B	3
DUOX2	3
ZP1	3
ELF3	3
IL36G	3
DUOXA2	3
NLRP3P1	3
IL11	3
SELE	3
LINC02392	3
PI3	3
ENSG00000227157	3
MMP13	3
ENSG00000288765	3
PCDH17	3
HAPLN1	3
HAS2	3
NRK	3
CYP26C1	3
SLC8A2	3
BARX1	3
MT3	3
STC2	3
LINC01539	3
GJA4	3
MEP1B	3
ENSG00000273312	3
TTC4P1	3
ZPLD1	3
ENSG00000283265	3
SERPINB7	3
SLC8A3	3
NDNF	3
NYAP1	3
ADAMTS4	3
NOS2	3
IL23A	3
BEND5	3
DNAH11	3
PTGIS	3
HSPB6	3
C6orf132	3
CA9	3
GJA1	3
C2orf72	3
CSF3	3
VWA1	3
TMEM54	3
SLC26A4	3
TWIST1	3
STEAP1	3
SLC26A4-AS1	3
DOK5	3
SH2D5	3
MAP3K15	3
FGF2	3
KCNK1	3
EGFL6	3
ENSG00000253633	3
ACHE	3
CCL20	3
EPB41L4B	3
RIMKLA	3
GJC1	3
KIF7	3
KISS1R	3
MCAM	3
MYO5B	3
EBI3	3
CDCA2	3
ETV4	3
SIM2	3
ENSG00000276462	3
DDIT4	3
SLC7A5	4
ADCY1	4
LAG3	4
TICRR	4
CSF2	4
ZBTB32	4
TYMS	4
KIF15	4
ANLN	4
KIF18A	4
IL26	4
KIF4A	4
CKAP2L	4
GBP6	4
MYB	4
PYCR1	4
DNAJC12	4
CXCL13	4
KIF1A	4
HOXB9	4
SPNS3	5
TOX2	5
TREML2	5
GZMB	5
ENSG00000260997	5
HRH2	5
ZWINT	5
CDC20	5
UHRF1	5
SHCBP1	5
CDCA8	5
PKMYT1	5
ASF1B	5
TESC	5
IRF4	5
NAPSA	5
LTA	5
TNFRSF4	5
ZBED2	5
F5	5
IL12RB2	5
CTLA4	5
CXCR6	5
NSMCE1-DT	5
CDH1	5
IL21-AS1	5
CDH3	5
NEIL3	5
POLQ	5
CCNA2	5
KIF11	5
ASPM	5
EXO1	5
UBE2C	5
CDK1	5
NCAPG	5
IL21	5
SKA1	5
HJURP	5
CDT1	5
SGO1	5
SKA3	5
PLK1	5
NEK2	5
SPC25	5
E2F8	5
FBXO43	5
P2RX5	5
IL23R	5
TNFRSF9	5
POU2AF1	5
KIF18B	5
FAM111B	5
DSCC1	5
IL22	5
TNFRSF18	5
E2F1	5
TTK	5
CDCA5	5
SLC27A2	5
MKI67	5
AURKB	5
DLGAP5	5
DTL	5
IL2RA	5
GINS2	5
TROAP	5
BUB1B	5
ESCO2	5
IFNG	5
MYBL2	5
PCLAF	5
RRM2	5
BIRC5	5
CENPM	5
POLE2	5
CDC45	5
RAD54L	5
ERCC6L	5
HPDL	5
IL2	5
EMSLR	5
CEND1	5
IL13	5
TEDC2	5
H2BC9	5
DUSP4	5
AUNIP	5
IL9	5
SOCAR	5
PIMREG	5
KIF23	5
CCNB1	5
TPX2	5
KIF14	5
CDC25A	5
FOXM1	5
DEPDC1	5
KIFC1	5
CDC6	5
MCM10	5
SPC24	5
DEPDC1B	5
TOP2A	5
KIF2C	5
BUB1	5
CENPA	5
GTSE1	5
KIF20A	5
DIAPH3	5
PBK	5
NPW	5
KCNK5	5
TRIP13	5
CCNE2	5
GLDC	5
IL17F	5
IL17A	5
DMC1	5
SAPCD2	5
CCNB2	5
CDC25C	5
GALR2	5
HMMR	5
RAD51	5
TK1	5
ORC1	5
ENSG00000256663	5
KNL1	5
CEP55	5
HASPIN	5
LINC01132	5
IL10	5
FAM72D	5
OSM	5
FRMD4B	5
RGS16	5
PDCD1	5
IL1R2	5
ENSG00000217801	5
MIR155HG	5
IL12B	6	macrophage +T expressed
NPTX1	6
IL5	6
AIF1L	6
CCL19	6
PACSIN3	6
PHKA1	6
LIF	6
NDFIP2	6
CLSPN	6
CHEK1	6
MELK	6
STRIP2	6
ESPL1	6
NIPAL4	6
E2F7	6
TNFRSF8	6
BATF3	6

## Sheet: SuppData Table 2 (antibodies)
antigen	fluorophore	clone	supplier	cataologue no.	dilution	surface /intracellular
CD3	APC	UCHT1	Biolegend	300412	1:100	both
CD3	perCP-Cy5.5	UCHT1	Biolegend	300430	1:100	intracellular
CD3	FITC	UCHT1	Biolegend	300406	1:100	both
CD3	BV480	UCHT1	BD biosciences	300406	1:200	intracellular
CD4	bv605	SK3	Biolegend	344646	1:100	intracellular
CD4	BUV496	RPA-T4	BD biosciences	569179	1:200	intracellular
CD45	APC	2D1	Biolegend	368512	1:100	surface
CD45RA	APC	HI100	Biolegend	304112	1:100	surface
CD45RA	BV650	HI100	Biolegend	304135	1:100	surface
CD197 (CCR7)	PE	G043H7	Biolegend	353203	1:100	surface
CD197(CCR7)	AF700	G043H7	Biolegend	353243	1:100	surface
foxp3	eF450	PCH101	ThermoFisher	48-4776-42	1:100	intracellular
CD25	BV605	BV96	Biolegend	302632	1:100	surface
HLA-DR	APC	L243	Biolegend	307610	1:100	surface
CD69	BV421	FN50	Biolegend	310930	1:100	surface
CD69	BV750	FN50	Biolegend	310954	1:100	surface
CD69	BV605	FN50	Biolegend	350215	1:100	surface
TCR Vb14	PE	REA557	BD biosciences	130-127-494	1:100	intracellular
TCR Vb17	PE	REA915	BD biosciences	130-115-248	1:100	intracellular
TCR Vb 3	PE	JOVI.3	BD biosciences	566432	1:100	intracellular
TCR Vb 13.2	PE	H132	BD biosciences	568342	1:100	intracellular
TCR vb 2	FITC	REA654	BD biosciences	130-131-906	1:100	intracellular
TCR Vb5.1	FITC	REA1062	BD biosciences	130-118-235	1:100	intracellular
RORgt	PerCP-eFlor710	AFKJS-9	ThermoFisher	46-6988-80	01:20:00	intracellular
Tbet	BV785	4B10	Biolegend	644835	01:20:00	intracellular
