# Supplementary material for: Rheumatoid arthritis synovial fibroblasts modulate T cell activation
Source: JCI Insight. 2025 Oct 7;10(22):e193054. doi: 10.1172/jci.insight.193054 (PMC12643496; doi:10.1172/jci.insight.193054)
Supplement: Supporting data values [file jciinsight-10-193054-s035.xlsx]

## Sheet: Fig1A
CD69
fib Vb+	Fib Vb-	mac Vb+	mac Vb-	none Vb+	none Vb-
5224	723	602	424	87.4	82.2
3427	703	769	395	96.4	88.7
3448	690	549	343	93.8	89.9
4976	772	633	447	95.1	92.5
CD25
fib Vb+	Fib Vb-	mac Vb+	mac Vb-	none Vb+	none Vb-
1860	112	4142	195	24.4	92.5
1297	99	5533	259	34.7	93.8
2002	108	5202	179	41.1	99
1920	111	5324	1186	38.5	93.8
HLA-DR
fib Vb+	Fib Vb-	mac Vb+	mac Vb-	none Vb+	none Vb-
51.4	10.3	155	34.7	11.6	8.98
71.9	18	385	83.5	19.3	14.1
71.9	16.7	262	48.8	15.4	12.8
68.1	19.3	266	112	24.4	20.5

## Sheet: Fig1B
CD69
hours	fib				mac
12	203	238	209	199	208	289	939	2539
24	4633	2433	4049	4801	7349	5050	6474	8448
48	8913	6120	6866	8736	7680	3999	5235	6041
72	5224	3427	3448	4976	602	769	549	633
96	1183	1225	1063	1036	241	282	274	273
CD25
hours	fib				mac
14	8.98	11.6	18	16.7	25.7	33.4	34.7	42.4
24	43.6	39.8	44.9	37.2	116	88.7	168	174
48	555	365	774	504	1781	1811	2609	2782
72	1860	1297	2002	1920	4142	5533	5202	5324
96	1489	1368	1888	2210	3052	3902	4692	4903
HLA-DR
hours	fib				mac
14	2.57	8.98	8.98	12.8	34.7	50.1	43.6	74.5
24	16.7	21.8	24.4	25.7	160	169	126	249
48	47.5	59.1	69.4	73.2	254	471	401	483
72	51.4	71.9	71.9	68.1	155	385	262	266
96	56.5	91.2	82.2	91.2	75.8	151	125	88.7

## Sheet: Fig1C
IL-2
T fib SEB	T mac SEB	T SEB	T fib	T mac	T
364.99	1615.04	12.29	6.36	3.77	0.03
495.06	2031.37	47.6	7.25	3.77	0.03
145.67	2489.3	17.24	3.77	2.87	0.03
229.26	1112	18.06	4.65	4.65	0.03
IFNg
T fib SEB	T mac SEB	T SEB	T fib	T mac	T
423.87	1716.08	2.64	4.06	2.36	1.19
661.79	1787.94	5.19	2.93	2.07	1.19
73.57	1466.22	2.65	1.78	2.07	1.19
348.92	1596.45	2.36	2.07	1.78	1.19

## Sheet: Fig1D
generations	FLS				Mac				none
0	51.5	44.5	17.9	55.2	1.06	0.89	0.33	1.9	97.7	95.2	87	92.3
1	39.7	42.5	40.6	34.7	1.75	1.54	0.95	3.61	1.79	4.5	9.47	5.78
2	7.13	9.84	33.9	6.21	4.37	3.63	3.2	5.47	0.16	0	1.18	0.35
3	0.74	0.84	3.69	0.12	7.79	7.21	5.82	12.8	0	0	0	0.18
4	0.08	0.31	1.12	0.27	14.8	14.1	11.8	21.5	0	0	0	0.18
5	0	0.31	0.49	0.15	20.9	21.5	19	24.7	0	0	0	0.53
6	0	0.09	0.1	0.45	24.1	22	24.1	17.4	0	0	0	0.18
7	0	0	0.02	0.33	18.1	20.2	26.3	5.31	0	0	0	0.18

## Sheet: Fig1E
T+fib	T+mac	none
2	7	0
2	7	0
2	7	1
2	7	1

## Sheet: Fig2A
RA	OA	PsA	Dermal	none
9642	10602	8834	9642	1642
11613	7126	9707	10179	1842
8677	11377	10412	9301	1794
9385	9862	8873

## Sheet: Fig2B
RA	OA	PsA	dermal	none
1	2	1	0	7
2	4	1	0	8
3	0	3	0	8
4	2	4

## Sheet: Fig3A
gene_name	macrophage_SEB-vs-macrophage_coculture.logFC	macrophage_SEB-vs-macrophage_coculture.FDR	fibroblast_SEB-vs-fibroblast_coculture.logFC	fibroblast_SEB-vs-fibroblast_coculture.FDR
IL17F	15.0759	4.28528e-11	13.0386	2.9153e-09
CSF3	4.21533	0.00139651	11.2747	6.9234e-14
SERPINB7	4.99583	0.0233142	11.221	1.71662e-10
CXCL13	6.61383	1.62595e-09	10.1279	1.26342e-13
ENSG00000227157	-0.00139008	1	9.93164	6.65332e-06
ENSG00000283265	3.12953	0.209118	9.62638	1.19227e-07
IL22	9.49847	3.77191e-10	9.53556	1.04813e-07
IL17A	11.6131	5.39996e-08	9.43003	5.90408e-06
SELE	0.00784766	1	9.28867	4.45414e-05
TTC4P1	-1.72916	0.342778	9.22253	7.50456e-07
IL36G	0.00656543	1	9.14479	1.66594e-06
IGLON5	-0.650521	0.696878	8.94184	2.28212e-08
S100P	1.25818	0.114976	8.81439	2.50393e-13
IL1A	1.99613	0.00432148	8.57777	1.50513e-08
IFNG	11.8259	5.41947e-14	8.57233	6.25775e-12
ZBED2	10.0756	7.16385e-14	8.10979	3.19809e-12
PI3	0.11906	0.96639	8.06037	3.39445e-12
DUOXA2	0.0154005	1	7.96975	0.000375929
KIF1A	7.01523	7.18387e-10	7.95162	5.32305e-13
LINC01093	-2.50496	0.366598	7.89835	4.80315e-05
CDH3	5.75416	1.7682e-12	7.77344	8.83312e-13
MRGPRX3	-0.00575571	1	7.57181	3.20948e-09
GZMB	7.86256	6.96044e-15	7.52597	7.9365e-14
HOXB9	2.31683	0.00659133	7.48369	2.15272e-11
NRK	0.00048811	1	7.40665	8.3885e-10
ACOD1	1.63718	0.246981	7.29361	3.15974e-11
IL21	8.86909	2.50338e-14	7.19884	4.41426e-12
CCL20	5.27251	9.24606e-10	7.13641	7.49491e-11
ENSG00000236064	0.0144475	1	7.07944	5.76287e-06
ISM2	-0.645584	0.749981	7.05678	7.9365e-14
CYP26C1	-2.99141	0.143925	7.00469	5.15384e-14
CXCL8	1.5787	0.00479898	6.99349	4.22077e-09
TOX2	1.63435	2.36586e-05	6.96241	2.24868e-13
ELF3	-1.09501	0.198383	6.94139	3.22867e-11
CHMP4C	0.340533	0.7389	6.83075	7.22419e-06
HTR5A-AS1	0.00128288	1	6.80365	3.90251e-06
LINC02392	-1.74831	0.476929	6.70396	4.61961e-08
EHF	-3.11895	3.12853e-05	6.69735	1.21865e-08
IL1B	3.62984	5.35849e-07	6.59322	3.38929e-08
MT3	1.07857	0.307587	6.55917	3.15012e-14
LINC01132	5.8103	4.80271e-12	6.55378	1.21672e-10
ENSG00000259354	0.01378	1	6.5251	1.20867e-08
ENSG00000276462	6.88921	4.80271e-12	6.51037	1.23157e-10
TACSTD2	-0.36077	0.802341	6.49647	4.37275e-10
MT1H	0.660657	0.367679	6.43327	1.60631e-05
GALR2	8.66164	1.47954e-12	6.39733	7.83024e-10
MMP3	-1.82897	0.585567	6.33387	3.54666e-10
RHCG	1.50056	0.14558	6.29815	3.57271e-11
SLC8A3	2.25613	0.0281776	6.26905	5.06913e-12
ENSG00000253633	3.36396	0.000107392	6.21655	7.40619e-09
SAA1	0.0140303	1	6.10993	4.04352e-07
LINC01539	1.30569	0.463934	6.10567	3.33006e-11
SLC27A2	7.90432	5.8975e-16	6.08222	5.15384e-14
IL2RA	7.0504	2.70948e-12	6.0028	8.42799e-11
SPNS3	-0.769951	0.0146921	5.99014	3.80589e-11
CXCL3	-3.35663	1.44135e-07	5.94268	3.71472e-12
NOS2	-0.624258	0.69597	5.94072	6.19102e-06
LINC01388	3.70283	0.000117963	5.93584	0.000483116
HMGN2P46	1.40021	0.10609	5.91689	8.67642e-12
IL9	11.2306	1.2016e-10	5.91068	5.62898e-07
MMP13	0.00784909	1	5.85243	4.08931e-09
IL11	1.35733	0.364077	5.83003	8.02371e-11
WFDC2	-0.934309	0.304743	5.75762	3.32703e-11
MT1G	2.55265	0.000106106	5.71386	1.73206e-07
SAA2	1.2723	0.417076	5.69603	7.80775e-11
FLT1	3.11357	1.82955e-07	5.64626	2.9153e-09
C15orf48	-0.953743	0.00709498	5.57817	1.32491e-10
ENSG00000230647	1.0763	0.32251	5.53706	4.27165e-09
ZBTB32	8.91706	1.07496e-12	5.52805	3.34525e-10
EBI3	6.96175	4.55882e-11	5.52773	1.87191e-09
RIMS2	0.891796	0.629002	5.52015	6.10997e-10
SNCB	-1.13705	0.510845	5.51789	1.42587e-07
CTLA4	5.37276	8.45949e-15	5.51734	6.9234e-14
KCNC3	1.61175	1.14689e-06	5.49085	3.40403e-11
CSF2	7.24001	1.15698e-12	5.48218	2.78132e-10
ASCL2	-0.759813	0.0344343	5.46544	2.03369e-11
CXCL5	-1.05084	0.283808	5.4605	1.16645e-06
TREML2	1.773	1.18629e-05	5.43509	1.19986e-11
TNFRSF18	4.88094	3.52557e-10	5.43041	8.10172e-10
C2orf72	2.00514	0.092359	5.42111	1.32875e-10
SPINK6	-0.00110767	1	5.40561	1.69152e-07
TNFRSF4	5.23976	1.08489e-14	5.35752	1.61548e-13
CCL3	4.56076	5.43148e-09	5.33848	6.98539e-09
GBP7	1.8388	0.0961275	5.3383	1.93145e-07
MEP1B	0.154371	0.888938	5.32775	1.7721e-12
SP6	-0.15013	0.940963	5.24368	1.47719e-07
UCN2	0.130683	0.956615	5.23081	4.82085e-08
MIR3945HG	2.48927	0.000123537	5.22659	1.31395e-09
MEFV	-2.80415	0.000218109	5.2135	1.01775e-08
ENSG00000217801	3.7814	1.03764e-08	5.20785	1.51524e-08
BICDL2	1.4027	0.334618	5.19034	9.76655e-12
PTGS2	2.34212	0.00201165	5.13748	9.99911e-09
ERC2	1.54735	0.315764	5.10768	2.22678e-07
ZPLD1	2.62728	0.217643	5.05638	9.87684e-09
DCLK3	-2.1266	0.171379	5.04565	2.76891e-09
WFDC10B	1.84543	0.469823	5.04281	2.47541e-06
PCDH17	1.84022	0.396461	5.04273	7.29222e-11
TFPI2	-0.703314	0.629834	5.00968	2.11509e-11
TNFRSF8	6.09996	1.36052e-11	4.95734	1.19682e-09
VNN3	-3.39408	0.0282627	4.91514	2.60071e-06
LINC00683	0.11678	0.962067	4.89494	3.68103e-09
INHBE	2.65389	0.136901	4.8869	4.64181e-07
CCL3L3	3.40119	8.3307e-06	4.86984	5.87163e-07
CXCR6	2.64937	4.70364e-08	4.86823	1.86163e-10
GPR37L1	-0.562158	0.427277	4.86513	3.40907e-12
CXCL2	-3.61475	9.46319e-09	4.862	1.28475e-10
NLRP12	-10.2781	2.86923e-09	4.85125	0.0166446
IRF4	6.38295	5.81417e-12	4.84304	5.07015e-10
SLCO4A1	5.37998	1.20281e-12	4.82199	5.02241e-11
BARX1	2.0663	0.165303	4.8138	3.74598e-12
ENSG00000273812	0.424411	0.673193	4.79281	3.88731e-09
HCK	-4.47376	1.10037e-10	4.79191	3.78353e-10
CBSL	-0.768452	0.123601	4.76554	4.27968e-08
ENSG00000288765	-0.00182963	1	4.73434	3.47627e-05
EREG	3.65478	3.78728e-05	4.72022	6.32838e-09
SERPINB2	-4.82434	2.81392e-07	4.63231	3.10295e-08
IL10	-0.158943	0.568677	4.55218	1.97496e-09
GJA4	4.2474	0.0776992	4.53459	1.01653e-09
HBEGF	0.416236	0.158168	4.52611	7.93766e-10
IL21-AS1	8.37975	1.23738e-14	4.50744	2.78204e-12
TM6SF1	-4.82619	4.76305e-08	4.47788	2.47026e-06
CES1	-6.13944	2.66883e-08	4.4723	6.41735e-06
P2RX5	2.9552	1.96596e-09	4.46238	1.60559e-10
CPNE6	1.16586	0.156952	4.4555	0.0716422
ENSG00000287093	-3.79391	2.1853e-06	4.44385	9.57705e-05
IL23R	4.51328	2.17009e-09	4.43958	6.5553e-08
TGFA	-1.48929	0.00036237	4.41414	1.03411e-07
IL1RN	0.735787	0.0492711	4.40689	6.47914e-10
CA9	3.14811	0.0312361	4.38684	9.62964e-10
MAP3K15	2.89565	3.05663e-05	4.37774	9.29493e-10
NLRP3P1	-2.48121	0.337613	4.37712	2.29334e-05
LRRC10B	3.50756	0.132693	4.37327	1.79906e-06
NAPSA	5.19569	3.18153e-15	4.34902	7.56073e-12
HCAR3	2.71066	8.97764e-06	4.34766	0.000849466
IL12RB2	6.91343	8.83251e-12	4.34087	2.3491e-09
NSMCE1-DT	2.94349	1.20848e-06	4.32116	3.56246e-08
TMEM74B	-0.915386	0.492144	4.27842	2.82077e-08
DUOX2	-1.51961	0.426541	4.26696	2.43616e-09
F5	4.391	8.82111e-14	4.26259	1.78296e-12
ADAMTS4	-0.740977	0.0922511	4.25758	1.35566e-09
SLC7A5	5.11494	6.16695e-12	4.2531	2.21452e-10
NR4A3	5.03111	8.39966e-11	4.24754	1.10527e-09
HLA-G	-0.420097	0.320704	4.23279	1.8033e-10
BEND5	0.619357	0.0335879	4.20707	4.9112e-11
TNFRSF9	5.40621	1.02803e-08	4.19916	4.56974e-07
KRT17	0.00640994	1	4.19839	3.8159e-08
HAPLN1	1.83987	0.501361	4.17938	9.94796e-09
SLC26A4-AS1	5.35057	3.77584e-07	4.17802	3.49043e-10
HCAR2	4.82463	1.19638e-05	4.16494	5.78223e-06
ENSG00000273312	-0.647157	0.705283	4.15241	1.36386e-12
HAVCR2	0.731251	0.00150208	4.14501	1.70908e-11
IFNL1	-0.211142	0.867141	4.14416	1.56043e-08
TNIP3	4.02821	1.18374e-07	4.11847	8.02107e-08
RIMKLA	2.71251	3.02449e-06	4.11652	1.17317e-08
MCAM	5.22161	3.7097e-13	4.10542	1.16239e-11
COL7A1	-1.40385	0.00918081	4.10175	1.14306e-09
CHAC1	2.20291	0.000168392	4.08705	2.14464e-09
DNAJC12	4.05662	1.13499e-06	4.085	2.71459e-08
RRAD	0.642089	0.420759	4.08488	5.13135e-10
NYAP1	-0.819251	0.119463	4.07507	3.22867e-11
IL31RA	2.07503	9.74571e-05	4.06399	8.10172e-10
MGAT3	-0.653253	0.36438	4.04832	3.51374e-06
OVOL1	-0.532237	0.636212	4.04723	1.28832e-05
CXCL1	0.560548	0.436326	4.04691	1.4081e-08
SPINT1	0.597574	0.00821095	4.04516	1.9585e-10
GNA15	-0.142693	0.579748	4.02832	1.44833e-09
ACHE	4.24236	2.47661e-08	4.02005	1.10741e-09
TESC	2.53243	4.96906e-09	4.00924	2.39138e-09
ENSG00000260997	2.8904	6.43505e-13	4.00529	7.38477e-13
DDIT4	4.01094	5.91375e-12	3.98898	3.48065e-11
IL23A	0.230524	0.547634	3.98481	1.85972e-07
SLPI	1.8467	0.440812	3.96677	2.32305e-07
SLC8A2	0.629821	0.664603	3.95009	5.32305e-13
HAS2	3.78948	0.0606466	3.94935	1.35524e-11
IRF8	0.797276	0.0200906	3.94885	1.51051e-08
PPP1R1A	-0.657599	0.663613	3.94864	3.15012e-14
SLC7A2	3.38107	0.169861	3.94645	5.76913e-05
CD83	0.73227	0.00281228	3.94462	7.94643e-11
POU2AF1	3.44556	3.65776e-10	3.94296	3.09696e-08
LIPG	0.810724	0.767152	3.93312	6.82855e-09
SLC26A4	3.08992	2.66347e-06	3.92525	6.13849e-09
DNAH11	1.40511	0.0688086	3.91411	1.64686e-06
FRMD4B	1.76571	2.3024e-08	3.90873	1.09322e-11
ENSG00000267607	0.27741	0.731946	3.90806	1.58278e-08
RND1	1.06109	0.00255094	3.89782	6.5617e-09
MFSD2A	1.11869	2.4999e-06	3.88637	7.5481e-12
ENSG00000236453	4.42569	0.0270521	3.87885	3.1826e-09
ICAM1	0.717807	0.00843605	3.86842	3.85832e-10
PDCD1	4.29405	3.91739e-12	3.86694	6.75434e-10
KISS1R	3.1133	2.58972e-06	3.85996	4.68432e-06
UNC13A	4.08549	2.17872e-09	3.85744	4.83228e-08
GPR84	-0.882441	0.00406204	3.84925	2.78214e-10
OSM	5.19485	3.97114e-12	3.83624	7.94275e-10
CDH1	3.33524	2.08961e-08	3.81148	1.73684e-08
ARFGEF3	1.92868	0.0112103	3.80433	2.50611e-08
TMEM51-AS1	-5.19328	4.36855e-08	3.80089	0.00041683
ZP1	-1.50786	0.474565	3.79965	2.19079e-06
MYB	2.82017	4.50704e-10	3.79364	1.61972e-10
SOCAR	5.98148	1.64905e-10	3.79103	2.40734e-07
HRH2	2.14191	2.09954e-11	3.78707	2.01062e-12
MMP12	1.23577	0.209079	3.78601	2.04782e-06
EML5	0.941657	0.000527618	3.78322	1.71118e-10
IL33	-1.74284	0.498627	3.77176	6.28322e-10
CDC25A	8.42382	3.8111e-16	3.76791	1.43331e-12
MT1F	1.0119	0.000252211	3.74853	8.2772e-11
CPNE4	-1.72565	0.527109	3.74633	8.49193e-05
ENSG00000285744	1.65813	3.47425e-05	3.73475	3.19977e-12
ADAM19	4.14032	4.45847e-12	3.72191	7.80775e-11
RNF165	0.590264	0.452968	3.699	3.1735e-06
GALNT18	4.22433	1.67341e-07	3.68837	5.84239e-10
TRIM36	-4.75562	4.61526e-09	3.67436	2.78626e-08
DCAF12L2	0.894005	0.608705	3.67312	2.52202e-07
ULBP1	2.79331	0.000317692	3.67163	2.73636e-10
ALOX15B	0.0204318	0.973888	3.66461	3.39246e-05
FZD9	1.45081	0.0211761	3.66219	6.41625e-08
PIGR	0.387324	0.787923	3.65007	0.152709
CLDN7	-2.07229	0.000855769	3.64781	2.87787e-08
DDN-AS1	1.36363	0.0423192	3.64094	9.47176e-10
CCL4	4.75556	1.89324e-10	3.63597	3.52847e-08
RGS16	5.9573	6.40413e-11	3.61972	2.2221e-08
NR4A1	5.03312	4.37298e-10	3.60414	2.22217e-08
LANCL3	0.0922892	0.909986	3.60008	1.56179e-05
RASGRP4	0.110143	0.599697	3.59712	4.97131e-06
IL18RAP	2.09735	5.75209e-06	3.56976	2.44353e-08
HAS3	-1.22965	0.00156941	3.54552	9.18682e-10
INHBA	6.67416	1.16605e-11	3.52536	9.24154e-10
KCNG1	2.17177	0.00327513	3.52436	7.96719e-10
LINC02605	2.68631	0.000489969	3.52289	1.33056e-07
H2BC9	6.63366	5.4941e-15	3.51857	9.4056e-07
CTH	-0.488859	0.0751882	3.50978	5.18949e-11
XIRP1	7.66896	6.74615e-09	3.50093	1.69423e-09
PDZK1IP1	0.0122832	1	3.49176	4.64443e-07
EEF1A2	3.90134	1.16073e-08	3.48873	4.11503e-07
IER3	3.51443	2.00001e-10	3.48011	1.14778e-10
GFI1	2.26548	3.74005e-12	3.47841	2.76962e-13
KLK10	4.03729	0.138961	3.45773	1.02288e-07
OLR1	-5.21883	3.63395e-09	3.44728	0.0024535
ICOS	3.88192	1.64142e-12	3.44669	4.54942e-11
CD40LG	2.23647	5.9508e-10	3.44432	2.51209e-11
CCL17	5.61127	4.13069e-08	3.41818	0.271567
CCNA1	1.033	0.0809946	3.41729	3.12755e-05
PID1	-7.93777	8.29438e-08	3.40189	7.25666e-12
CYP26B1	-2.45535	0.0814322	3.39907	9.94973e-12
E2F2	4.43331	3.94912e-15	3.39717	7.38477e-13
DEFB1	0.0096035	1	3.38638	0.00294653
HPGD	1.53409	0.00119657	3.38559	1.36592e-06
BATF3	6.14451	5.49594e-12	3.37829	6.70316e-09
ENSG00000225720	3.00834	4.34311e-08	3.37438	2.39893e-06
LRP2	-0.739255	0.695777	3.37222	1.04244e-08
IL2RB	2.8827	1.61911e-12	3.37111	2.16506e-12
WTAPP1	-1.72724	0.433769	3.3629	3.51047e-08
CLEC6A	-0.637804	0.216402	3.36097	0.304243
ARHGEF37	0.799367	0.0744117	3.36006	7.34627e-11
PERM1	3.13283	0.090964	3.35299	6.4123e-08
ILDR2	5.026	1.98136e-12	3.34898	1.33553e-08
ENSG00000272720	0.503185	0.262961	3.34763	3.37947e-11
KLRC1	1.20519	0.00831966	3.34531	2.39893e-06
P2RY14	1.39545	0.0150396	3.34247	0.00119518
IL13	9.3435	3.696e-13	3.33685	8.1288e-06
TMPRSS6	3.17929	9.49744e-09	3.33144	5.01879e-07
SPRY1	2.70671	8.48497e-09	3.32334	5.35836e-09
CYP27B1	4.14981	4.10282e-11	3.31697	7.49116e-09
HASPIN	6.44687	1.09348e-14	3.30864	3.80671e-11
NOD2	-0.865586	0.0112435	3.3066	1.61843e-08
NIM1K	0.762614	0.156087	3.29714	6.47914e-10
LINC01871	1.66185	1.81154e-07	3.29524	4.05282e-10
BSPRY	5.06095	8.05477e-10	3.28997	2.05137e-06
PDE4D	1.11702	1.41724e-06	3.2846	7.25666e-12
SESN2	0.247642	0.131586	3.27678	4.39955e-12
SLC6A12	-0.155912	0.653954	3.25852	2.58477e-07
CD7	2.72289	1.67067e-11	3.25564	1.35524e-11
SPTA1	-2.91909	0.00827477	3.24098	5.47381e-09
DEPDC1B	7.261	2.35379e-14	3.24041	2.98601e-10
NINJ1	-0.722914	0.00217484	3.24004	2.48299e-10
TNF	4.20814	4.96031e-11	3.2351	7.38511e-08
GPAT3	-0.462782	0.291732	3.22723	1.44977e-05
CALHM6	0.913318	0.0840948	3.22339	5.48535e-07
LINC01943	4.81246	3.65967e-12	3.22046	3.33483e-09
SH2D2A	3.5316	8.19423e-13	3.21475	1.88583e-11
PKP1	2.63159	0.260937	3.21106	2.1906e-06
ABCG1	1.10259	0.000454079	3.20858	6.5624e-09
TENT5C	1.92764	1.46147e-09	3.20825	1.19986e-11
WNT4	-0.00823507	1	3.20805	2.72559e-05
VNN1	-5.97907	9.06394e-06	3.20217	0.0592555
BLM	3.59031	8.2109e-13	3.19585	3.18043e-11
ENSG00000285877	-1.7764	0.0216603	3.1958	1.76878e-07
ADPRHL1	-0.575915	0.079072	3.18776	2.38419e-11
FAM72D	5.18633	2.07049e-12	3.1789	3.71316e-08
LINC01828	0.00995601	1	3.16909	0.00110851
FURIN	3.68323	2.93046e-12	3.16329	9.91326e-11
CCL4L2	2.90605	1.5442e-06	3.14568	9.44714e-06
NGFR	0.821705	0.45008	3.13118	2.59575e-06
IL18R1	3.00584	7.41646e-09	3.12323	1.07546e-08
NR4A2	2.77193	2.22839e-07	3.12085	6.37666e-08
CDCA7	4.55409	1.03824e-14	3.11909	7.29584e-12
WNK4	1.10262	0.422158	3.11483	2.57947e-05
MYO1G	2.4566	1.17349e-11	3.11396	5.06913e-12
ORC1	5.50634	1.92324e-13	3.11259	7.44999e-10
GPRC5A	5.11084	0.00260269	3.10114	8.16774e-12
IL36RN	-1.14599	0.609763	3.09467	1.45247e-08
STC1	-0.00792354	1	3.08873	1.02179e-06
LAG3	5.48261	7.03007e-13	3.08848	1.4437e-09
CDC45	7.79203	3.51042e-13	3.07889	1.02546e-08
ENSG00000286511	-1.98993	0.070596	3.06518	7.53572e-09
PRDM1	2.15236	2.7785e-09	3.05899	1.44088e-10
SLAMF1	2.19701	1.84972e-11	3.05167	3.37055e-12
TCIM	0.00499656	1	3.03858	1.75029e-06
ANXA3	5.33403	8.38628e-05	3.03153	1.96417e-05
LRG1	0.698076	0.023144	3.02448	0.000427089
BATF	3.33903	2.46583e-13	3.02403	1.00432e-11
CISH	3.15121	1.16097e-09	3.00996	7.90017e-09
BEX1	2.17477	0.00628668	3.00404	2.64203e-07
AURKB	7.39071	1.55133e-14	3.00148	7.4113e-10
DIRAS2	1.9039	0.166449	2.99476	0.284903
AP1M2	-0.745204	0.706214	2.99259	0.304243
ADORA2A	-0.513031	0.0596407	2.99001	1.55628e-08
MROH9	0.00193222	1	2.98929	0.000199745
MYBL2	8.63318	3.7656e-15	2.98768	3.37554e-10
ADAMTSL2	-1.69194	0.00149207	2.97924	1.75681e-06
GPT2	2.82497	1.10909e-08	2.97255	1.39408e-09
ATP1B2	0.270102	0.678439	2.97081	0.00361072
IL5	9.09146	1.08858e-15	2.96707	0.00834889
PTPN7	2.75636	2.62986e-10	2.95606	5.95252e-10
BMP2	-2.64308	0.00287891	2.95447	1.18235e-11
LIF	9.49001	2.73089e-14	2.9502	1.17457e-08
HLA-J	-0.105322	0.704442	2.9482	3.2248e-09
BAIAP3	-3.41996	1.85402e-06	2.9279	1.41501e-06
FUT7	1.64113	2.92767e-05	2.92362	1.58971e-06
CLECL1	0.205029	0.536694	2.92063	5.05047e-06
LINC01679	1.90372	0.000612869	2.91103	7.65e-07
SYTL3	3.62382	3.94912e-15	2.90511	2.58499e-13
ELOVL7	1.8255	0.00302268	2.90315	3.20449e-08
ENSG00000255921	-1.32783	0.439847	2.88893	1.86317e-06
SLC4A10	1.289	6.26102e-08	2.88555	1.0446e-11
ITPRIPL1	3.29401	6.4034e-09	2.8849	2.14355e-07
CENPU	4.77462	1.09382e-14	2.88456	1.64999e-11
DUSP5	4.88147	2.71334e-10	2.88117	1.48839e-07
GP1BA	3.12121	0.000196259	2.87922	0.0232012
AQP9	0.106856	0.791009	2.87767	9.43021e-07
FABP5	2.97612	6.7851e-10	2.87116	8.95824e-09
E2F1	5.90471	3.97604e-14	2.86094	5.18713e-10
ELF3-AS1	0.75407	0.42178	2.86075	1.39461e-05
EBF4	-0.275387	0.214587	2.8597	1.03907e-08
ESPL1	6.55916	3.00032e-13	2.85524	5.60044e-09
IL1RL1	4.46418	0.000116673	2.85064	2.56573e-06
NSUN7	0.164041	0.848497	2.84995	1.84262e-07
CABP1	3.26053	0.00708838	2.84908	1.24909e-07
SLAMF7	1.06226	0.000365626	2.84154	1.32922e-08
SEPTIN4-AS1	-2.1393	0.013422	2.83374	2.12244e-07
ENSG00000236393	0.00152154	1	2.83352	0.000287626
IL2	6.8766	3.29746e-09	2.82938	0.00132824
CHAC2	4.46112	2.52211e-13	2.81923	7.26182e-10
TRAF1	1.36392	4.87114e-09	2.81304	2.81262e-12
CCR5	0.377649	0.140135	2.81261	1.56103e-08
SYNGR3	2.08344	6.36056e-07	2.81143	1.27114e-07
RARRES1	-5.64418	4.11848e-08	2.80697	8.44204e-07
TOR4A	-1.06455	2.7249e-06	2.80543	1.07385e-10
SLAMF8	-4.55454	5.65291e-11	2.79899	6.57779e-08
CPXM1	3.90297	0.000611768	2.78385	4.50918e-06
LINC01181	-0.202272	0.710758	2.78245	8.06348e-06
DUSP2	2.61964	7.17304e-08	2.77952	1.41253e-07
SMOX	-1.31779	0.000107514	2.7723	6.87625e-09
FSCN2	-1.32931	0.0345559	2.7719	2.3592e-08
RRM2	9.46899	4.8917e-14	2.76843	2.58807e-08
LINC00892	2.05826	4.71197e-06	2.7536	3.05707e-05
WNT5A	0.51953	0.507139	2.74984	5.51696e-07
CPAMD8	-6.71027	2.17115e-12	2.7488	1.55628e-09
STX11	1.74001	5.56232e-06	2.74612	5.79044e-08
MZB1	4.11659	1.04332e-10	2.74131	4.60799e-09
OXTR	2.79472	0.0001056	2.74024	3.37474e-08
EZH2	3.81485	5.19766e-15	2.73188	1.59057e-12
RASAL1	-3.57326	2.46753e-11	2.72944	0.000178329
GAL	3.59206	4.22992e-09	2.72699	0.00444094
DNER	-0.000890949	1	2.72461	1.1821e-07
RAD51	5.8808	3.73131e-14	2.72295	5.28037e-10
CDT1	7.81152	2.85575e-13	2.71774	2.70729e-08
RCAN2	3.69011	6.00216e-08	2.71681	2.44159e-06
PYGM	-1.78804	2.98814e-06	2.71229	3.31549e-09
NCCRP1	-1.65256	0.0392485	2.71179	0.000900202
AREG	3.07111	1.37029e-05	2.7022	2.53365e-08
PAX8	-1.9978	5.46713e-06	2.70007	1.14307e-07
BHLHE40	2.93206	3.72791e-10	2.69058	3.74881e-09
C6orf223	1.97827	0.00608754	2.68913	3.87132e-05
RHOU	-0.741313	0.022378	2.68683	3.06888e-07
MCM10	8.36063	1.14971e-13	2.68678	5.26357e-08
CDCA5	7.10631	7.35608e-15	2.68297	6.45685e-10
IRAK2	1.21361	8.05606e-07	2.6828	6.92963e-11
SEMA7A	3.67483	3.17626e-12	2.67524	6.93754e-10
SKA1	8.81961	1.23738e-14	2.67098	1.23819e-09
DTL	8.14939	7.56609e-13	2.67006	1.08499e-07
GPR160	-1.10459	0.00225933	2.66821	1.225e-06
RNF208	1.7564	6.92008e-06	2.66455	3.03806e-09
EIF4EBP1	0.769989	0.00024753	2.66409	1.86163e-10
RHBDL2	-1.73394	0.469397	2.6596	6.01346e-08
CDSN	-0.000264437	1	2.65956	1.31078e-05
RGS1	4.44795	2.7668e-11	2.65861	2.19234e-08
EXO1	7.32236	7.31765e-15	2.65851	7.70917e-10
CCL26	0.00885783	1	2.64968	0.000694185
HMX1	0.00845254	1	2.64946	0.00175778
SLC51A	4.43921	0.0123023	2.64755	1.03671e-06
TMPRSS3	2.55885	2.9901e-10	2.64238	4.12381e-10
CD274	1.68761	1.65059e-06	2.63781	1.51051e-08
LTA	5.9644	2.12997e-13	2.63775	3.9113e-07
CDK6	3.56786	7.06401e-12	2.62995	1.1862e-09
ENSG00000234389	-0.671972	0.117026	2.62886	2.59119e-06
MMP25	-1.63693	2.72439e-05	2.62795	3.1735e-06
MMP1	-2.27365	0.331711	2.62729	4.83765e-08
DMC1	6.9841	6.35532e-11	2.62612	2.20896e-06
HECW2-AS1	1.41463	0.000844894	2.62404	0.000119385
TNFRSF1B	0.903402	0.000152056	2.62314	1.16472e-09
GLB1L3	1.3172	0.000395563	2.62272	3.95433e-07
PRKAA2	0.00582721	1	2.62182	2.27005e-07
FRMD7	-1.7347	0.418784	2.62057	1.90238e-08
UHRF1	8.03076	3.21159e-13	2.61712	1.13017e-07
IL6	3.52989	0.000288378	2.61702	2.83535e-05
KCNK5	5.54524	1.7922e-10	2.61469	1.2906e-05
FCER2	-1.09069	0.0260363	2.61364	0.00411015
CLDN1	5.12296	0.0256726	2.61199	1.86537e-06
E2F8	10.998	2.99159e-14	2.61092	1.12323e-08
CXCL6	-2.48593	0.396461	2.60753	8.52973e-09
PSAT1	2.74125	2.13515e-09	2.60354	8.15437e-09
CFAP251	0.450629	0.452169	2.6018	6.11135e-08
LMNB1	4.15359	8.39785e-16	2.59774	3.4791e-13
PLEKHG1	2.1091	1.28781e-07	2.59668	1.26865e-08
C3AR1	-3.43661	2.62103e-07	2.59659	6.95071e-06
TRIB3	1.1679	5.85068e-07	2.59579	4.8143e-11
MYEOV	4.06626	0.0035067	2.59542	4.40309e-06
HMGB2	3.29628	3.86131e-14	2.59361	4.98677e-12
MIR155HG	5.90063	5.82457e-11	2.59294	1.7363e-06
FAM110C	-0.594332	0.188186	2.59055	3.09398e-06
FHIP1A	-0.819333	0.069913	2.58213	9.36046e-06
N4BP3	-0.0690779	0.826411	2.58094	1.41501e-06
GJB6	2.65708	5.6293e-07	2.57777	0.00142737
PDE4B	1.40134	1.29034e-07	2.57705	1.66668e-10
GZMA	1.50008	2.52428e-05	2.57614	2.08453e-07
SGO1	5.78908	1.30816e-12	2.5731	1.73684e-08
CXCL11	2.28486	0.00307575	2.57286	7.8161e-06
IL24	0.845864	0.0544849	2.57211	4.12945e-05
TIFA	1.64754	8.17911e-08	2.57185	8.79381e-10
SH3D21	-2.77253	4.52053e-07	2.57	1.34471e-06
EGR2	1.19259	0.0097972	2.56888	8.20077e-05
NPW	8.47199	1.58517e-13	2.55682	5.37743e-06
CYTIP	1.80999	1.83356e-09	2.55188	1.04187e-10
TICRR	6.85085	4.64628e-13	2.542	1.9169e-08
CREM	3.3366	1.33406e-13	2.54147	1.91798e-11
SLCO5A1	3.41255	7.92552e-08	2.53959	1.68556e-08
HILPDA	1.66635	9.54774e-07	2.53666	1.67044e-09
SPAG4	2.40528	1.75627e-06	2.5298	7.06081e-09
BIRC3	0.688292	0.000326805	2.52923	1.46596e-10
IDO2	4.29897	0.000178508	2.52504	0.00249993
IL4R	0.918802	1.18499e-06	2.52329	1.13135e-11
CD200	4.34981	6.32368e-13	2.51903	1.72121e-08
CDCP1	-0.166401	0.618721	2.51589	1.05468e-08
NIPAL4	5.35993	5.923e-10	2.51583	2.90036e-06
PILRA	-4.53618	2.3101e-11	2.51565	1.37823e-07
LGI2	-5.42078	0.00322126	2.51499	8.1296e-09
KIF15	6.37052	2.26044e-15	2.51439	6.36335e-11
CLEC4D	-1.83583	0.0014292	2.51303	0.243849
NAMPTP1	3.89694	9.12317e-08	2.51216	6.2485e-07
SNCA	-4.70783	4.28105e-10	2.51092	0.000756117
CD300E	-6.05831	4.89428e-07	2.49969	3.57735e-05
CSAG3	0.0031712	1	2.49787	0.00107524
GINS2	6.70194	4.97189e-15	2.49559	5.65503e-10
MCM6	3.69661	1.57426e-15	2.49109	5.21273e-13
GBP6	5.87542	2.59206e-08	2.47379	7.18965e-05
SEMA4A	-0.994973	0.000112538	2.46685	1.26865e-08
PLA1A	4.82995	4.5432e-06	2.45281	1.96808e-09
CDC6	7.40193	7.92706e-13	2.45267	2.03838e-07
WNK3	1.00139	0.0450881	2.44571	1.74508e-06
PIK3CG	0.10276	0.400393	2.44023	6.58143e-12
NAMPT	3.80502	9.65163e-12	2.43802	7.40273e-09
RAB38	-0.153965	0.711957	2.43801	0.000364445
ZNF492	3.20686	1.42216e-08	2.43235	6.47681e-06
IL27	3.94055	2.35313e-09	2.42328	3.22318e-05
AMPD3	-2.07343	1.62859e-12	2.42294	1.79297e-12
HOPX	2.21899	0.000435254	2.41901	0.00177565
GK	1.7033	1.26989e-11	2.4186	1.13706e-12
KLHDC7B-DT	2.30977	1.00159e-05	2.41848	3.48954e-08
CHRNA1	0.139795	0.931117	2.41797	1.5376e-06
EAF2	0.657389	0.00825058	2.41671	8.6844e-07
PRF1	1.22569	7.40632e-07	2.4155	2.78132e-10
PKMYT1	7.62458	1.08858e-15	2.41401	5.81226e-10
SPC25	9.75083	2.17685e-16	2.41148	1.35071e-10
RFLNB	0.965921	0.000221205	2.40888	1.84179e-08
GPR39	-0.000267644	1	2.40493	0.000167924
MT1M	2.98433	0.00269887	2.40219	7.67395e-06
CMAHP	2.12709	1.42954e-10	2.40196	1.46103e-10
GZMH	1.2954	0.000168595	2.39943	2.70793e-07
TTC39A	4.25661	0.0675925	2.39853	1.63885e-06
HSD11B1	-0.126135	0.734338	2.39497	2.19673e-06
RAB39B	0.414126	0.0279616	2.39398	1.12223e-09
MCM2	5.00779	5.14302e-15	2.39162	1.04187e-10
ARID3B	1.35092	6.83621e-08	2.39077	2.02501e-10
PROB1	4.52036	1.12532e-12	2.38518	1.18726e-08
PMAIP1	3.83456	1.40013e-09	2.38301	4.37952e-07
ENSG00000232618	-0.333176	0.300064	2.37282	1.75622e-07
DTX4	-4.30647	6.75013e-08	2.36411	3.69178e-05
ENTPD1	-2.62487	0.00132233	2.36406	0.0174895
MTHFD2	2.75395	6.75858e-13	2.36391	2.79348e-11
SLC16A6	-1.58716	2.4163e-09	2.36066	5.44761e-10
USP43	1.09288	0.00739534	2.35113	1.6282e-08
FAM72B	4.75265	7.44329e-12	2.34593	1.61198e-07
PLAGL2	2.81348	1.23738e-14	2.3421	1.00104e-12
FOSB	4.01823	2.46693e-08	2.33983	2.22923e-05
RHOB	0.492877	0.0360465	2.33481	9.56746e-09
KCNQ5	1.68392	2.17879e-06	2.33327	1.44001e-07
CCNF	3.9807	3.63084e-15	2.32402	9.46078e-12
ENSG00000237596	1.84045	0.516441	2.3219	2.05199e-05
CCDC184	2.94285	3.22345e-05	2.31915	5.57143e-07
CCL5	-0.681172	0.0276525	2.31602	8.567e-07
ENSG00000289399	1.08405	9.27875e-05	2.31367	2.58786e-08
CENPM	6.22149	8.15627e-16	2.30975	2.49262e-10
TNFAIP6	3.47708	1.12423e-06	2.30741	1.93848e-06
ENSG00000266976	-2.49371	0.297537	2.30711	4.52807e-05
TNFAIP3	0.954	0.000696841	2.30421	8.12286e-08
MT1E	3.6342	1.93802e-07	2.30286	6.79906e-06
TPD52	2.06008	5.07852e-10	2.30138	1.13263e-09
EDN1	-0.706367	0.19421	2.28985	2.73818e-07
MAP3K8	2.22895	2.37467e-10	2.28174	6.17683e-10
HOXA4	-1.16898	0.206983	2.28013	1.52326e-06
CCR2	-0.269934	0.442621	2.2774	2.33024e-05
LYPD3	-1.27649	0.000173114	2.27488	1.06991e-06
NAGS	-1.49722	0.000783759	2.27319	1.32217e-07
CTSH	-2.31266	1.24925e-05	2.27261	6.46868e-05
SLIT2	0.0958937	0.984378	2.26408	2.21733e-07
DTX1	0.373524	0.151319	2.25894	2.49081e-05
SAMSN1	0.873943	0.000263072	2.25848	1.18726e-08
SLC2A1	1.81825	7.3438e-07	2.24665	1.13002e-07
LEP	-4.60158	0.0466559	2.24073	0.000249599
NCAPG	8.19175	5.8975e-16	2.24045	1.32875e-10
SYP	3.16923	1.04319e-09	2.24032	4.46284e-07
LRP8	2.92649	2.86314e-10	2.23445	3.20449e-08
ENSG00000253535	-0.634211	0.464962	2.23412	0.000193512
ADAMTS9-AS2	0.0107038	1	2.23353	0.000301041
CD38	1.99653	2.34766e-05	2.23343	8.00799e-06
KIF2C	7.36666	5.09677e-15	2.23251	2.39138e-09
TFR2	1.89922	8.90887e-09	2.23202	5.49211e-09
ABTB2	5.42585	3.52557e-10	2.23052	1.36237e-06
RAD54L	7.3295	1.17156e-14	2.23008	1.82702e-08
ASF1B	5.2771	2.85463e-15	2.22852	1.35036e-10
MXD1	-0.945166	0.00028572	2.22592	3.22099e-08
WNT9A	1.24962	0.181681	2.22223	1.92558e-05
TPBGL	-1.65764	0.00995801	2.21981	4.713e-05
PRRG4	0.343019	0.22252	2.21975	1.46671e-07
ITPRIP	0.39084	0.0382255	2.21879	2.19638e-09
RFC4	2.93572	2.37113e-13	2.21761	6.22262e-11
TAGLN3	3.37559	0.00596383	2.21418	0.121657
SPNS2	-2.2391	0.0250883	2.21369	9.10427e-06
CHEK1	5.74031	1.66092e-13	2.21237	2.83199e-08
MUCL1	2.80888	0.0298039	2.20807	0.0262756
PCK2	0.068854	0.590603	2.20626	2.71691e-11
SGPP2	0.413491	0.081664	2.20616	1.10088e-06
EML2-AS1	2.23694	6.59096e-08	2.20516	4.63426e-06
ODC1	3.53865	7.36958e-14	2.20215	1.39342e-10
RNF144B	-2.65394	1.65919e-08	2.1962	2.40443e-07
DOK3	-3.81045	5.14833e-13	2.19582	8.79153e-09
PFKFB4	-1.97407	8.49447e-07	2.19207	1.00498e-07
HMMR	6.94084	7.49214e-15	2.18409	3.34981e-09
PROSER2	0.320374	0.668871	2.18306	0.00085099
DNA2	3.71797	1.4757e-13	2.18235	1.36257e-09
SLC1A5	2.20082	2.71309e-07	2.18096	6.77398e-07
NIPAL1	2.38149	3.25633e-05	2.17841	1.35854e-05
DMTN	1.04902	0.000276801	2.17546	4.3112e-07
KSR1	1.82147	5.56026e-14	2.17229	7.39744e-14
TMEM52B	-3.92222	0.00118785	2.17106	0.0927382
SLC31A2	-1.10588	2.14203e-05	2.16597	8.15437e-09
PIM1	1.9005	1.10969e-11	2.1603	1.33163e-11
POLQ	5.37091	8.4585e-14	2.15901	1.11686e-08
TIPIN	4.07497	7.16385e-14	2.1584	9.75517e-10
ZNF726	1.77695	4.19715e-08	2.15571	5.67047e-08
ZACN	2.52701	1.32762e-07	2.15551	3.86293e-06
ATAD5	2.7831	8.4585e-14	2.15198	2.48276e-11
PRLR	-4.29921	2.11795e-05	2.1508	0.00111937
NUF2	4.9401	2.38444e-14	2.15019	1.37995e-09
PPP1R16B	2.06932	1.20154e-11	2.14958	4.56434e-11
SHMT2	2.78372	3.05191e-13	2.14495	4.66565e-11
CLSPN	7.19218	3.52276e-14	2.14371	4.74078e-08
TMEM158	-3.41584	2.6619e-07	2.14114	1.4542e-08
G0S2	3.98648	5.38418e-07	2.14071	0.000263251
CCND2	3.30948	2.02902e-11	2.13914	1.71698e-08
FANCI	4.33011	2.67313e-15	2.13855	3.22867e-11
GPR34	-5.05074	2.18332e-13	2.13641	0.000323483
TNS4	3.49428	1.17954e-09	2.13408	4.94133e-06
DUSP1	0.184658	0.270742	2.13047	4.21934e-10
HAS1	0.000262516	1	2.12762	0.00145411
ENSG00000256663	7.47702	1.55811e-12	2.12333	1.04928e-05
RELT	-0.0840314	0.563112	2.12249	3.63307e-10
MYH11	3.67472	0.00106859	2.11802	0.000106119
SLC39A8	1.5856	1.71562e-05	2.11736	1.1444e-06
STAG3	0.245633	0.237943	2.11697	4.16897e-08
FOXP3	3.4292	1.57582e-10	2.11304	2.41712e-07
CDCA8	5.40982	6.75829e-15	2.11208	8.1678e-10
CRTAC1	-1.72229	0.428602	2.10914	1.41501e-06
SPAG1	3.10402	1.624e-06	2.10914	7.04131e-05
MB21D2	0.617898	0.00535406	2.10695	2.01969e-08
NFKBIZ	1.04734	2.19168e-06	2.10641	6.75434e-10
SHC4	3.27236	0.000449965	2.10541	0.00110522
DIPK2A	-0.485669	0.00142254	2.09859	8.84454e-11
C4orf47	0.391529	0.595132	2.0975	1.91823e-10
MTFR2	4.31932	8.31998e-15	2.09702	4.31309e-10
MKI67	8.3441	7.68359e-14	2.09562	5.55695e-07
PSD4	1.31701	6.14259e-08	2.09468	5.54785e-10
DPYSL4	2.40101	0.00597661	2.0946	0.000685944
MAFF	1.18416	0.000154294	2.09419	2.08319e-07
H2BC11	1.93371	0.00236254	2.09089	5.53103e-07
STEAP1B	-1.93451	0.000828756	2.08886	1.49969e-08
CHRM3-AS2	-2.06533	1.10488e-07	2.08501	2.63797e-07
ENSG00000167912	0.807347	0.00279777	2.08431	2.21458e-06
AUNIP	6.12068	2.82137e-12	2.08426	2.03833e-05
PYCR1	5.90392	1.02627e-11	2.0842	1.66548e-06
NCAPH	4.64998	3.10617e-10	2.07602	1.02557e-05
RYR1	1.0015	0.00175792	2.07405	0.000167487
GNG2	0.882785	2.60809e-05	2.07157	1.8043e-09
STAT4	0.490168	0.000214998	2.06965	1.22013e-11
NEURL3	1.81268	0.000196153	2.06871	3.47382e-06
MCM5	3.15302	1.23738e-14	2.06836	1.32863e-11
SPRY4	3.85038	8.87026e-05	2.06653	4.9501e-07
STYK1	1.95767	2.3514e-06	2.06414	1.21112e-05
GRASLND	1.74954	4.52053e-07	2.06387	3.62653e-06
WWTR1-AS1	-1.73363	0.411809	2.05852	8.79404e-05
LCP1	0.687811	4.13966e-05	2.05648	1.32391e-10
NETO2	3.94554	2.80605e-11	2.05388	9.7076e-07
MT1X	2.24008	6.42911e-10	2.05122	7.3826e-09
RASSF2	-0.189829	0.305245	2.04962	1.50907e-08
VEGFA	0.284973	0.340584	2.04931	1.20555e-06
RHEBL1	2.25732	4.42227e-09	2.046	1.62669e-08
HOMER1	3.2568	1.27514e-10	2.04598	3.53839e-08
NLRP3	-2.78766	1.76153e-09	2.04573	1.58179e-06
HLA-L	-1.34283	0.00329717	2.04131	9.95094e-06
IL21R	1.46797	8.79108e-09	2.04109	5.23159e-10
SKA3	8.12062	4.64784e-14	2.03979	9.92627e-08
BUB1	5.5457	1.53455e-14	2.03867	4.34646e-09
ADM2	-0.2163	0.27645	2.03636	1.44462e-09
MCTP2	1.44381	2.05685e-07	2.03462	7.64334e-09
GTSF1	1.93709	7.78037e-07	2.0329	1.07587e-05
GIPR	-1.28627	0.000191346	2.03279	1.12238e-05
TRIM54	-1.30574	0.00997095	2.03198	0.294678
GPR65	-0.0276453	0.861322	2.02785	6.75434e-10
TRBV28	0.945356	0.00040812	2.02689	9.14077e-07
GSTM1	0.842311	0.0390425	2.02657	0.000223491
SEPTIN4	0.154645	0.700879	2.02448	7.68128e-06
CD226	1.98639	1.16318e-10	2.01946	5.3422e-10
MPZL2	2.50611	1.89777e-06	2.01432	0.000923349
FBXO43	6.34185	6.04119e-12	2.01198	5.65352e-07
ZFHX2	0.777459	0.00939775	2.01142	3.13677e-07
LUCAT1	-1.50415	0.000194924	2.01115	4.17483e-06
PDXP	2.03674	3.63484e-07	2.00873	1.14023e-05
PRIM1	2.7335	1.5528e-12	2.00422	6.98637e-10
MKX	4.43434	0.0399774	2.0042	9.54355e-06
POU2F2	-0.0266246	0.85473	2.00392	2.51702e-10
IL15RA	2.64029	3.58338e-09	2.00321	1.53107e-07
ZWINT	5.25891	1.39761e-14	2.00215	4.71434e-09
FAM72A	3.25164	3.87472e-12	2.00125	7.4174e-08
EGR3	4.02555	1.2181e-08	2.00107	2.78155e-05
CD69	2.07449	5.75392e-09	1.99428	2.43197e-08
BMP6	2.45643	0.000730097	1.99161	4.82157e-07
TMEM217	3.94842	4.92771e-09	1.99074	4.0603e-07
CST7	-0.243353	0.0163782	1.9802	3.59688e-12
KRT16	-0.000457103	1	1.97898	0.00248039
GNAO1	-2.03684	2.53322e-08	1.97314	4.05608e-08
RUNX3	1.45246	5.54074e-11	1.97287	6.77278e-12
CYSLTR1	-1.21202	0.000607917	1.97224	1.3964e-05
GOT1	1.483	2.03646e-11	1.97057	3.59688e-12
AURKA	4.90461	3.94912e-15	1.97039	4.76836e-10
AOC2	0.438407	0.0672936	1.9678	1.33699e-07
DSCC1	5.75244	3.25085e-12	1.96698	2.92196e-06
PSPH	1.7026	2.0904e-10	1.96581	1.12419e-10
SLC2A6	-0.880922	0.00123972	1.96226	3.6178e-07
PDZD2	-4.94225	1.09342e-07	1.9617	2.4989e-08
ZC3H12A	0.811017	0.00297029	1.95991	5.92618e-07
TEX11	0.883607	0.673885	1.95973	5.4115e-06
C4orf50	0.305722	0.331619	1.95947	0.000276786
ESCO2	5.83825	1.08858e-15	1.95676	1.92164e-09
LINC01882	1.18697	0.000121803	1.95657	5.86041e-07
ARG2	3.36006	4.51662e-12	1.95145	6.13918e-09
HPDL	6.18095	2.36826e-15	1.94835	8.85719e-06
NCALD	1.03334	1.63546e-05	1.94548	2.13187e-08
NEMP1	1.39944	1.25692e-10	1.9448	1.00432e-11
DOCK2	0.259751	0.0314801	1.9445	5.07554e-11
RGL4	0.00591217	0.986551	1.94392	9.12698e-08
PEAK3	-3.69528	5.03982e-09	1.94076	0.0255274
DHRS13	0.669519	3.93636e-07	1.93944	2.45948e-12
DOK2	-0.30652	0.0541583	1.93238	3.67257e-09
HLA-K	0.138185	0.874018	1.93225	6.06724e-07
FASLG	2.72753	4.18638e-09	1.92643	5.07139e-07
CCNE1	3.39666	4.21271e-13	1.92411	4.20356e-09
TNFRSF11A	1.58013	0.000199163	1.92404	0.000125727
ZNF470	-0.875291	2.29599e-05	1.92252	1.00822e-09
EXOSC8	1.19167	3.74455e-11	1.92162	6.32324e-13
KLRB1	-1.38492	1.93819e-07	1.92079	1.76234e-08
C2CD4D-AS1	2.31508	5.98023e-08	1.91943	6.28967e-06
SIK1	3.48995	0.248259	1.91779	2.65317e-05
ASRGL1	-1.40472	3.94632e-05	1.91544	0.000166635
SFRP1	-2.49443	0.327846	1.91466	3.83539e-07
ST8SIA6	-0.0743155	0.801941	1.91263	2.71519e-05
SRD5A3	-0.0579683	0.868281	1.91245	7.13252e-06
ORC6	4.47425	1.98665e-14	1.89865	2.4454e-09
CDA	-6.64071	2.14614e-09	1.89764	3.98989e-05
PIGA	0.509437	0.000217448	1.89574	7.08945e-11
EME1	4.06048	4.9549e-12	1.89503	3.05313e-07
TIGIT	0.805039	0.000174725	1.89403	2.95703e-08
WDR76	3.30221	1.13136e-14	1.89027	7.0676e-11
ADPGK-AS1	-1.04127	0.0266958	1.88555	1.44527e-05
SLC7A1	2.86071	3.44541e-12	1.88369	2.76891e-09
PTGES	1.77238	0.00229828	1.88325	1.21277e-06
PLK4	4.61015	4.94681e-15	1.88245	7.67792e-10
SOCS2	2.35693	5.42191e-07	1.8775	6.2082e-06
ACSL1	-0.453363	0.0417066	1.87407	1.94948e-07
ZC3H12C	-3.16571	2.79992e-10	1.87288	8.18735e-08
GPR19	1.62307	2.54849e-06	1.87278	1.6567e-06
JAM2	2.56142	0.000549526	1.87164	2.8629e-07
ZFP92	1.20497	3.79813e-07	1.87138	2.97109e-08
DDIAS	3.42959	1.47863e-11	1.87116	3.80794e-07
LIMK2	1.48506	1.88589e-09	1.87058	3.36022e-10
CCDC71L	1.13309	9.86692e-07	1.87051	2.58621e-09
RAD54B	2.99135	6.92768e-10	1.8705	3.14362e-06
DCLRE1A	1.80829	9.38944e-10	1.87032	3.06253e-09
PTPN22	-0.0381892	0.794753	1.87011	9.24154e-10
ATF3	1.52223	0.000195845	1.86925	2.25519e-05
GNGT2	1.38824	1.09256e-05	1.86873	4.6055e-06
ENSG00000229727	0.99761	0.00392586	1.86298	1.13427e-05
CCR12P	-0.776853	0.000742595	1.86125	1.6709e-07
TEDC2	5.64631	3.43884e-13	1.86071	7.62948e-07
PPIF	2.48364	2.81966e-14	1.85954	7.49476e-12
FEN1	4.51211	5.43407e-15	1.85787	8.91021e-10
AFAP1L1	-2.01047	0.00648572	1.85388	0.00106675
ST8SIA4	0.235982	0.315888	1.85281	1.09002e-06
UBE2C	9.51912	1.14475e-16	1.8525	1.00792e-09
ZNF90	1.36721	2.2338e-06	1.85094	5.08076e-07
TRPA1	0.101737	0.981502	1.85032	2.97328e-06
TYMS	8.54532	2.49079e-13	1.85024	5.97706e-06
CPB2-AS1	0.825962	0.0580563	1.84685	0.00291567
CDC25C	7.14111	9.70524e-13	1.84336	1.79575e-07
ANP32E	2.85339	3.34347e-14	1.84118	5.02241e-11
KIF21B	-0.157905	0.233402	1.83823	4.53002e-10
MAP3K9	1.03196	8.74635e-05	1.83558	7.9504e-07
POLE2	5.32131	7.89839e-14	1.83337	5.08699e-07
SPINK13	1.83709	0.422114	1.83246	0.000717344
SFMBT2	0.29535	0.00728379	1.83144	1.90377e-11
GPR132	1.34575	3.72367e-08	1.82969	4.20356e-09
PRKCH	0.182996	0.120338	1.82932	1.04083e-10
DUSP16	1.355	1.37561e-10	1.82833	1.51659e-11
NCF4	-2.57418	1.49858e-07	1.82664	5.62416e-05
OIP5	4.8272	6.38333e-13	1.82545	3.34768e-07
NLRP2	1.77467	1.06727e-06	1.82452	1.60933e-05
TLR2	-4.43468	4.33613e-10	1.82309	1.02382e-05
NKX3-1	1.47782	2.2805e-05	1.82219	5.36705e-08
FANCD2	2.36699	1.60574e-12	1.82103	3.40728e-10
VLDLR	1.04982	0.111101	1.82014	0.000177896
KBTBD8	1.63928	2.63304e-08	1.81953	4.66221e-08
NAV3	0.103247	0.976346	1.81754	1.96942e-07
STIL	4.28577	1.46089e-14	1.8149	1.25251e-09
SLC1A4	0.865497	0.0311919	1.81228	0.000209265
TOGARAM2	0.394918	0.169498	1.81192	3.08844e-05
EGLN3	-0.53938	0.23638	1.81062	0.000399079
SDC4	1.82645	4.01588e-06	1.81037	7.05425e-06
UBE2S	4.51855	4.5259e-15	1.80321	8.3885e-10
RAP1GAP	0.0472885	0.92047	1.80257	5.19612e-05
OSBP2	2.98287	4.11312e-05	1.80182	0.00406057
SNHG15	1.8753	4.88273e-11	1.80179	4.4245e-10
MYRF	0.580705	0.159075	1.80121	0.000504652
ENSG00000287687	-3.36388	0.0792679	1.80106	0.000330956
MICAL2	2.16054	2.89157e-09	1.79917	8.41319e-08
CORO1A	0.962798	2.22145e-06	1.79836	2.02344e-09
CXCR4	-0.152957	0.394744	1.79519	2.99479e-08
TRBV27	-0.0332718	0.843994	1.79491	4.84172e-08
FZD10	-1.72694	0.414604	1.79432	1.09262e-05
ARHGAP19	1.49062	4.06521e-10	1.79316	2.34605e-10
HSD17B7P2	-1.747	2.1948e-05	1.7926	1.23203e-05
CDK1	7.32864	1.87605e-15	1.79222	7.84075e-09
SPAG5	4.64038	5.19766e-15	1.79119	1.50196e-09
DOCK3	-0.88645	0.000352894	1.78579	9.63089e-07
RAB27A	1.56063	1.13575e-09	1.78453	7.83024e-10
SLA2	1.38033	1.30181e-08	1.78432	1.03354e-09
FABP4	-2.1794	0.104635	1.78424	0.653912
MARCKSL1	0.715087	0.000744571	1.78311	4.31363e-08
NFKB2	1.41754	2.79178e-09	1.78303	5.18713e-10
GSEC	1.36554	9.51083e-06	1.78135	4.08917e-07
DUSP4	6.62285	7.60281e-13	1.781	5.73896e-06
RDH10	1.15531	0.000135394	1.77812	1.30707e-06
HJURP	8.28437	1.08858e-15	1.77794	1.84011e-08
ZNF282	1.84852	2.17205e-10	1.77676	1.20638e-09
UBE2T	5.02979	1.58175e-14	1.77409	1.77602e-08
LTK	-3.36916	9.98199e-11	1.77395	9.77666e-07
PSTPIP1	-0.577169	0.00346153	1.77329	4.53147e-08
AATK	-3.09935	1.81e-08	1.77318	6.29261e-05
ACP3	-3.12363	1.78037e-06	1.77261	0.00524503
LINC02446	0.354518	0.0705386	1.77255	7.83679e-08
BRCA1	4.37396	2.36826e-15	1.76944	2.68282e-10
CCL7	-0.225748	0.876916	1.76743	0.000314322
TBX21	2.88813	3.48528e-10	1.76627	5.79335e-07
NDC80	4.56809	3.63084e-15	1.76529	4.63711e-10
APOO	1.74317	3.72482e-08	1.76506	1.02142e-07
OXER1	-2.28359	2.45188e-06	1.76305	0.17575
CD8A	0.42003	0.02144	1.76252	1.559e-08
HSF5	2.08388	9.83069e-09	1.76114	1.38622e-06
JARID2	0.0248505	0.882537	1.75942	5.19922e-09
RIMS3	0.870083	0.00013876	1.7594	7.94957e-08
LINC00944	-0.992576	0.00660888	1.75711	1.65651e-05
LRTM2	1.36772	0.160892	1.75545	0.440859
CCL1	4.18309	2.93052e-07	1.75533	0.524762
ARID5A	1.37711	7.92757e-09	1.75459	1.07656e-09
TEX29	0.0220276	0.980179	1.75381	8.36683e-06
BHLHE40-AS1	1.64487	0.000503782	1.75256	0.000584657
TMCC3	-2.11107	7.93012e-06	1.75002	5.231e-05
PTGER2	0.373807	0.0670642	1.74958	1.6716e-07
XRCC2	4.55477	1.72761e-12	1.7487	1.37406e-06
ABI3	0.454648	0.0187094	1.74864	1.64746e-07
TOX	0.473074	0.0190143	1.74786	2.56232e-07
LINC00299	-0.370411	0.170356	1.74654	1.42169e-05
TNFSF8	0.0525966	0.774032	1.7435	8.85639e-09
IL32	2.12666	1.3887e-07	1.74183	3.18145e-06
RASSF5	0.686549	3.49199e-05	1.74064	8.10172e-10
ENSG00000265975	-1.37784	9.74636e-06	1.73965	3.86788e-05
ENSG00000259760	-3.82421	1.29654e-06	1.73741	0.412739
GRK3	-0.794921	0.00020145	1.73653	8.95738e-08
ASB2	3.98497	3.41978e-11	1.73543	0.0618137
GPR82	-2.74197	1.34076e-07	1.73534	0.138569
CARD14	-4.93932	7.19603e-10	1.73248	7.86054e-05
SUV39H2	4.05007	1.13272e-13	1.73224	2.83972e-08
STRIP2	7.44813	1.14494e-13	1.73078	1.41074e-06
CBFA2T3	-0.237419	0.448016	1.72066	0.00270492
GPR171	2.56382	9.87979e-11	1.71826	3.37474e-08
NFKBIE	-0.216305	0.0546316	1.71815	1.23157e-10
IBSP	0.000576294	1	1.71804	0.00124366
LINC01588	0.676569	0.00810812	1.71517	2.67505e-06
TMEM156	0.47548	0.0130038	1.7134	2.71216e-08
ADAM8	0.542727	0.00788212	1.71261	1.61574e-07
CD82	1.09262	2.01251e-06	1.71091	1.52197e-08
PDSS1	2.62323	4.77796e-11	1.70992	2.93697e-07
TMEM163	-4.20973	1.22262e-11	1.70846	0.0625793
MPP2	0.765369	0.0131678	1.70691	2.57787e-06
ENSG00000289424	-0.93703	0.00103201	1.70543	2.02703e-06
EIF1AY	1.5251	8.85558e-07	1.7053	7.55803e-07
PALD1	0.889057	0.00177521	1.7019	0.0620474
KLF5	0.701382	0.064404	1.70025	3.76215e-05
GINS4	3.6666	2.12442e-14	1.70008	1.92471e-09
ITGAE	0.600129	1.36811e-05	1.69826	1.05158e-10
PSMC3IP	4.86249	7.13542e-15	1.69695	5.69835e-09
PELI1	0.339309	0.0100325	1.69668	4.63625e-10
TERT	4.65801	3.74959e-09	1.69663	0.00891408
WWC1	1.4632	0.00958851	1.69608	0.000237357
SAMD10	1.70071	1.31605e-06	1.69388	1.01141e-05
H2AZ1	2.80876	1.20434e-13	1.69388	3.89675e-10
ZNF80	-0.994505	0.000443039	1.69381	1.09607e-06
CFAP58	1.0822	0.0140652	1.69075	2.97507e-06
KIF18A	5.37068	1.08536e-13	1.69058	1.51944e-07
MAP3K21	1.51127	2.80577e-06	1.69031	6.16846e-05
NDP	2.64378	0.224754	1.68418	0.000286592
FAM222A	3.10824	1.80031e-09	1.68376	0.000187131
P3H2	-2.50245	0.380685	1.68329	1.11901e-05
UPP1	0.527927	9.34487e-05	1.68109	1.10617e-10
DEGS2	-0.991638	0.230912	1.68013	0.0163885
RAB19	2.05037	4.38874e-09	1.67925	2.14791e-07
SMTN	2.51841	3.03367e-10	1.67715	2.91652e-08
RPS6KA1	0.349756	0.00115891	1.67694	2.63442e-11
SRGN	1.12084	1.1695e-07	1.67688	1.8043e-09
APOBEC3H	1.40925	5.63891e-06	1.67658	7.37393e-06
ATG9B	-2.1092	8.21965e-11	1.67586	3.57214e-09
BCL2A1	0.159695	0.38972	1.67391	3.20323e-07
XCL1	2.45652	1.77942e-07	1.67386	8.77121e-05
KIF14	7.02305	7.35608e-15	1.67232	1.02443e-07
KRT1	-1.40532	0.0247758	1.67066	0.0381689
PHGDH	1.4885	7.70832e-06	1.66972	2.25101e-06
ANKLE1	3.26156	1.02482e-10	1.66658	1.80058e-05
UBALD2	1.87346	8.04454e-13	1.6665	2.34763e-11
TMEM63C	-0.66145	0.00240611	1.66567	2.90785e-05
SLC3A2	0.65038	4.90774e-05	1.66512	9.41899e-10
SIT1	0.106185	0.522441	1.66179	2.52718e-08
CCL28	-0.35101	0.0144977	1.66102	1.03562e-09
CSRNP1	2.75921	1.36851e-11	1.66079	2.5686e-08
MAP2K1	0.614715	8.55512e-06	1.65939	7.35982e-11
SLC1A2	4.67807	8.82079e-08	1.65842	0.000943175
AOC3	0.91974	0.00303311	1.65817	8.13725e-06
LINC01619	-1.69345	8.5811e-08	1.6574	7.06767e-07
GPR183	-0.422865	0.102212	1.65728	7.81996e-06
KNTC1	2.19578	5.27267e-12	1.65605	1.02851e-09
PBX4	0.161154	0.389054	1.65203	4.77955e-07
STAMBPL1	1.08855	1.92923e-10	1.65009	4.5767e-12
AKAP5	1.04516	0.007969	1.64838	0.000286369
KCNE1B	-2.74697	0.000285618	1.64602	0.050552
PDLIM4	0.375582	0.416104	1.64575	2.01924e-07
EPOR	-1.15978	6.62713e-06	1.6448	3.17755e-07
IFNLR1	0.566396	0.0518384	1.64451	3.44366e-05
ADGRF3	1.75711	9.64069e-08	1.64288	5.22638e-07
C19orf48	3.42932	3.55238e-14	1.64104	1.67954e-09
RFC3	4.07345	2.97585e-15	1.64102	6.6219e-10
SLC9A3R2	0.624635	0.0119468	1.63975	7.6208e-08
LONP1	1.87776	1.86623e-14	1.63897	8.83312e-13
LYN	-1.98478	1.00588e-06	1.63664	1.80674e-05
SPX	-0.0720103	0.915863	1.63649	0.00124191
H2AX	4.0557	1.78064e-14	1.6363	4.72217e-09
PTPRE	-1.22764	1.27633e-09	1.63082	1.80678e-10
PVR	1.43534	3.16632e-09	1.63018	1.29213e-09
CORO2A	-0.421247	0.0218761	1.62996	1.70141e-07
ARHGAP11A	4.64021	1.2688e-13	1.62936	1.07556e-07
ANGPTL6	-0.324719	0.183584	1.62815	0.000109949
NUP210	1.16751	8.78072e-07	1.62701	3.28263e-08
GPRIN3	-0.102308	0.579315	1.62341	1.32342e-07
PIK3AP1	-0.973444	0.000101169	1.62062	6.75117e-07
PARD6A	1.63508	3.42712e-08	1.61835	8.94351e-07
HIRIP3	1.86453	1.31637e-11	1.61579	5.14845e-10
NUP153-AS1	2.50988	8.54378e-11	1.61494	1.66788e-07
HELLS	4.75458	3.8671e-14	1.61436	8.62591e-08
MCM4	5.10153	8.374e-15	1.61418	2.37321e-08
IL1R2	5.59265	1.44223e-13	1.61296	8.00388e-06
TPX2	7.65869	1.42252e-15	1.61229	2.7924e-08
NOS3	2.11577	9.6568e-08	1.60998	0.000160896
PIK3R6	-2.627	3.93607e-07	1.60981	0.0049437
PIK3C2B	0.0294768	0.819658	1.60941	1.24228e-09
VAV1	0.487178	0.000281695	1.60907	4.12219e-10
GNLY	-0.561018	0.0101044	1.60704	1.19772e-06
NFKBIA	1.33439	1.36793e-07	1.60654	3.21186e-08
FAM167A	3.16838	4.5718e-10	1.60485	4.2366e-08
CIP2A	4.21249	2.8913e-14	1.60306	1.64933e-08
KIFC1	6.94295	4.14767e-15	1.60159	5.69015e-08
ARAP2	0.519121	5.31833e-05	1.60111	9.95958e-11
NUP58	1.88551	3.60977e-14	1.5997	2.60823e-12
SIK1B	1.56153	9.35067e-07	1.59704	6.97777e-06
ARPC5L	2.39192	1.40559e-14	1.59619	1.52601e-11
ARHGEF39	5.01601	1.54279e-11	1.59478	3.75637e-05
RORC	0.825428	0.000187232	1.59177	1.4459e-06
DHFR	3.12964	1.55131e-13	1.59142	3.85985e-09
RNF157	0.906066	0.000224682	1.58533	8.17027e-07
KCNJ2	-1.2418	0.0134829	1.58288	0.00327858
SOCS3	3.64648	4.86088e-12	1.58285	3.82534e-07
LRR1	2.63083	1.41935e-14	1.58236	7.35982e-11
MPZL3	0.938976	0.000161392	1.57822	1.65659e-06
CBX2	3.26156	2.83382e-09	1.57706	0.00011076
NRG1	-1.73543	0.30923	1.57619	1.59939e-08
MYCBP	1.9072	1.0525e-10	1.5753	8.7922e-09
NEFL	-1.06597	0.000963596	1.57502	0.00139167
MED12L	3.16168	2.14448e-09	1.57499	7.771e-05
EPHA2	2.49499	0.127646	1.57478	3.47627e-05
DRAXIN	1.92436	3.32595e-05	1.57243	0.00206928
CLCA3P	-1.73394	0.45067	1.56795	0.000153595
TONSL	3.67056	2.73089e-14	1.56766	7.3826e-09
PAQR5	-2.67261	0.0670184	1.56556	0.000208181
LRIG1	0.459407	0.000499785	1.56429	4.56206e-10
CD2	1.29809	7.57827e-06	1.56423	1.60615e-06
CHAF1B	4.95896	1.66381e-14	1.56111	6.23067e-08
SLA	0.295127	0.136156	1.55883	5.99676e-07
LINC02908	-3.1371	4.82111e-09	1.55766	0.00574091
TRAIP	2.8254	6.28046e-11	1.55629	7.95598e-07
CEBPG	0.642045	5.84968e-07	1.55556	1.80397e-11
RFC5	2.91814	1.92228e-14	1.55375	4.45228e-10
SEL1L3	0.0587644	0.750626	1.55306	1.9615e-07
GINS3	4.1179	2.17505e-13	1.55091	1.86783e-07
SUV39H1	2.30137	4.88896e-13	1.54488	7.59411e-10
SLC19A1	2.99962	1.7958e-11	1.54413	6.01621e-07
SMC2	2.93844	1.86623e-14	1.54318	3.27663e-10
ERN1	-0.791702	0.000169035	1.54223	1.38127e-07
ZNF267	1.23482	2.32531e-10	1.54213	5.95474e-11
CSTF2	2.36958	1.14494e-13	1.54047	2.09483e-10
EXOC3L4	1.66374	0.0215351	1.53812	0.000390384
LRRC8B	1.16425	6.74219e-08	1.53682	8.49572e-09
ANKRD45	1.84073	0.451636	1.53599	0.00319199
PRKCQ	1.13223	4.36784e-07	1.53562	2.50611e-08
UCP2	0.00155113	1	1.53532	3.38138e-08
KLHL35	0.18463	0.584766	1.53489	2.85674e-07
GALNT3	0.0944885	0.565408	1.53372	5.58205e-08
CRYBB2P1	0.0225947	0.877527	1.53355	2.82332e-09
MTFP1	2.45557	2.29249e-10	1.53194	2.72745e-06
GPR146	-2.69736	9.0981e-07	1.52951	6.03014e-05
SLC38A1	0.837839	0.000433876	1.5287	1.12132e-06
MACC1	-0.73857	0.0980496	1.52858	0.000754546
DPP4	1.1613	7.4059e-06	1.52769	4.8363e-07
KIF11	5.61072	3.8111e-16	1.52564	8.74322e-10
ATAD2	3.5594	4.0438e-15	1.52557	4.80154e-10
KIF4A	8.34231	5.8975e-16	1.52544	8.36982e-09
SSTR2	5.51849	0.000139962	1.52427	2.37522e-05
KLRC3	-1.27447	0.00252865	1.52408	0.0020097
TBC1D31	0.790283	7.2835e-07	1.52186	4.76626e-10
ST3GAL1	-1.0402	6.75179e-08	1.5214	1.32059e-09
CCNA2	6.35403	6.96396e-15	1.5211	2.09363e-07
RCOR2	3.37945	0.0184535	1.51984	0.00164028
RGS9	0.359063	0.173941	1.51955	2.29037e-05
TOP2A	7.50366	2.85463e-15	1.5192	2.15992e-07
CEP128	1.47823	7.76256e-10	1.51609	3.45447e-09
CA2	-1.30007	9.44146e-05	1.5157	0.00292362
TNFAIP2	-1.61712	1.73927e-05	1.51435	6.21524e-05
GMNN	3.8412	1.76359e-14	1.51311	7.14916e-09
ANO7	1.25738	0.0105201	1.51043	6.4011e-06
EPS8L1	-1.12031	5.85025e-05	1.51003	6.07503e-07
KIF21A	2.07589	5.47748e-10	1.50895	1.34921e-07
NEFH	2.96579	1.36154e-11	1.50856	5.78904e-07
CYB5R2	3.19317	4.72581e-05	1.5082	4.5489e-05
CENPV	2.80929	1.31367e-10	1.50792	4.81781e-06
CD55	0.958377	1.04504e-05	1.50363	7.75297e-08
NPAS1	0.233821	0.688334	1.5032	7.07374e-05
RBKS	1.41143	1.40468e-05	1.50208	1.65934e-06
DBF4	2.1351	1.9779e-13	1.49976	1.58738e-10
NOP58	2.1703	8.8233e-15	1.49837	6.38188e-12
RAD51AP1	2.05749	6.54881e-08	1.49787	1.01865e-05
TMEM154	-0.582905	0.00626092	1.49763	8.17894e-07
RECQL4	4.31124	1.10607e-13	1.49633	2.41062e-07
BRI3BP	2.36741	1.45843e-13	1.49373	5.71374e-10
GALM	1.12344	2.68934e-06	1.49209	1.71379e-07
CXCL9	3.68423	1.11998e-07	1.49156	0.00182975
RMI2	3.85307	8.68197e-13	1.49035	1.48543e-07
KIAA1217	3.04486	2.7197e-06	1.48988	2.66355e-06
SOCS1	5.26174	1.7488e-12	1.48406	7.88847e-06
FMNL1	-0.245663	0.0172656	1.48225	1.42943e-10
STMN1	3.17961	3.71897e-12	1.47746	2.06484e-07
EDARADD	1.22261	8.24593e-05	1.4771	1.91046e-05
E2F7	7.31446	4.89753e-10	1.47669	0.001251
RHOH	-0.142726	0.546373	1.47423	9.65019e-06
DNAJC9	2.72734	3.63084e-15	1.474	3.22867e-11
STIP1	2.91017	2.50601e-13	1.47256	6.55056e-09
CD79B	1.48107	1.98217e-07	1.4714	2.63702e-06
ARRB2	-0.488468	0.00617458	1.47082	1.45209e-07
PCNA	3.97843	2.34913e-15	1.47077	9.53591e-10
VRK1	2.20845	3.48612e-14	1.46991	5.37121e-11
RASGRP1	0.196036	0.272316	1.46957	3.40998e-07
TBXAS1	-4.20372	1.65585e-10	1.46822	0.00150681
C4B	-1.1504	0.393698	1.46635	0.00105449
IER5	0.381385	0.00317088	1.466	1.65228e-09
SLC25A19	1.34365	2.51803e-08	1.46508	7.19549e-08
RAD51C	2.40037	2.4346e-12	1.46346	1.11601e-08
ADGRG1	-1.17633	0.000913965	1.46326	0.00019178
FAM107B	0.357073	0.000515524	1.46214	4.63555e-11
RNF19B	1.13499	5.18864e-06	1.46177	3.87584e-07
L3MBTL2-AS1	-1.23056	0.0350372	1.46105	0.000291789
ADCY8	-1.71984	0.374708	1.45845	4.28262e-05
TLCD3A	3.61613	1.151e-11	1.4575	3.04555e-07
CGAS	2.17077	2.20144e-10	1.4566	1.46671e-07
TMEM273	0.411102	0.319077	1.45409	0.0115064
GPR63	1.46112	0.000103817	1.45358	0.000583993
BCL2L11	0.85351	0.00572325	1.45321	9.47265e-05
AFAP1L2	-0.356795	0.1203	1.45198	1.26335e-05
IKZF4	1.8817	1.61321e-11	1.45177	2.66078e-09
SNHG1	1.18901	1.27244e-10	1.45058	4.98601e-11
RPA2	1.27881	4.70745e-10	1.45008	4.12219e-10
AMDHD1	-0.414045	0.0302708	1.44895	1.34385e-05
STK17B	0.603231	7.31398e-05	1.44583	3.4562e-09
CFB	-0.140463	0.884207	1.44422	4.1399e-05
USP1	1.97073	1.93487e-13	1.44265	7.19e-11
FIGNL1	2.18465	2.74135e-11	1.44184	2.62758e-08
GLT1D1	-1.76939	6.77258e-05	1.44159	0.106303
KNL1	5.67456	2.88074e-14	1.44125	4.83262e-07
RIPK2	0.301834	0.141888	1.43993	1.19444e-06
C9orf40	2.30104	7.99841e-12	1.43962	1.83467e-08
TIPARP	-0.502076	0.00579479	1.43905	1.89711e-07
GBP5	2.23364	3.01857e-08	1.43855	1.29397e-05
FANCG	2.58638	2.97614e-12	1.43749	2.9202e-08
GFRA2	-6.97733	1.51674e-08	1.43536	0.615708
HYAL3	1.5499	8.25805e-07	1.43377	7.5422e-06
TNIP1	0.949314	2.4612e-06	1.43315	2.96394e-08
PLK1	5.34064	2.34913e-15	1.4327	1.98928e-08
TNNI2	-4.3437	4.53417e-11	1.43083	0.279121
BCL2	0.95721	4.45493e-06	1.43069	6.30028e-08
ADM	-3.78679	1.20238e-08	1.42966	4.52197e-05
CYRIB	0.59118	1.2715e-06	1.42935	4.60918e-11
SFXN1	2.86256	7.83253e-15	1.42793	2.48299e-10
ANP32A	1.20373	7.65284e-10	1.4278	3.58542e-10
NOCT	3.61708	1.60447e-11	1.42764	1.28167e-06
SPTBN4	0.304151	0.268121	1.42723	4.63334e-06
NKG7	1.27761	3.76294e-06	1.42399	2.23e-06
EFNA3	-0.0517363	0.886184	1.4217	7.27279e-05
PROSER1	1.02666	6.77882e-11	1.41716	6.00051e-12
EMSLR	5.95124	1.16672e-12	1.41608	0.00206119
YRDC	2.94015	2.85463e-15	1.41556	1.11027e-10
CARMIL3	1.70586	0.000303595	1.41539	0.0162047
SAT1	-1.51329	6.12025e-07	1.41488	2.64621e-06
SATB1	0.675374	0.000633594	1.41481	3.15479e-07
CCNE2	5.79871	1.29765e-12	1.41476	3.26451e-05
ZSWIM5	-0.918448	0.00035362	1.41419	1.46771e-06
PKIA	-0.2285	0.110069	1.41415	8.24463e-08
MCM7	2.86652	7.94808e-14	1.41185	3.03806e-09
MTBP	2.22274	9.53666e-13	1.41072	3.33609e-09
NCR3	0.842077	0.00377967	1.40847	0.00126242
SYTL1	-2.27991	2.19001e-10	1.40846	3.95666e-07
STARD8	-2.59978	1.28909e-08	1.40813	8.74785e-06
CCNI2	1.61651	3.37243e-09	1.40742	4.63209e-07
CXCR5	2.37592	1.11824e-12	1.40681	2.89159e-08
KLHL6	-0.190848	0.0677103	1.40656	5.46421e-10
CTPS1	3.84303	3.61162e-13	1.40509	3.7812e-07
VPS37B	0.174275	0.119594	1.40469	1.03617e-09
MYCL	-4.67458	1.9374e-11	1.40437	0.0267249
PDZD4	-1.12492	4.41013e-07	1.40428	1.07236e-07
TICAM1	1.1925	2.76027e-08	1.40299	7.90897e-09
DCLRE1B	1.58876	2.22089e-10	1.40287	6.79545e-09
NPM3	3.79502	4.91998e-14	1.40102	7.10041e-08
NEDD9	1.25386	1.31233e-07	1.40013	8.64976e-08
CX3CL1	-0.00425113	1	1.39832	0.00675299
RMI1	2.00332	1.38422e-13	1.39815	1.08729e-10
SLC16A3	-1.68066	7.47086e-07	1.39482	1.12514e-05
TCF19	3.7032	6.59062e-12	1.39441	2.32251e-06
GTSE1	7.75485	1.08858e-15	1.39303	3.99863e-08
HIF1A	1.95111	3.76953e-12	1.39298	1.32776e-09
SNX10	0.202158	0.282193	1.39172	1.17675e-06
RINL	1.08796	2.18926e-07	1.39134	3.02079e-08
GARS1	1.96365	3.85283e-14	1.39001	2.09897e-11
POLA1	3.29739	1.09382e-14	1.3898	2.91241e-09
H2BC4	0.906292	0.165962	1.38975	1.69737e-05
LINC02432	-3.75645	1.56408e-05	1.38966	0.00902182
CLCF1	0.0828281	0.767444	1.3893	9.62753e-06
SMAP2	0.616119	1.82231e-05	1.38864	1.51856e-09
NLRC4	-6.06543	2.52938e-13	1.38779	0.0612971
MMS22L	2.20708	1.69749e-13	1.38731	4.61822e-10
FMNL2	-2.12849	4.76222e-07	1.38649	7.63597e-05
PRELID2	0.849546	0.3246	1.38596	0.00779811
MCM3	2.96525	1.39761e-14	1.38549	9.45301e-10
PHLDA1	0.739857	0.0154486	1.38548	0.000122376
MEI1	-0.627888	0.00233163	1.38506	1.39923e-06
SCAND2P	-1.42934	1.67142e-08	1.38257	5.14292e-08
PIK3R5-DT	-1.25778	0.000366126	1.38149	0.000963505
KCNH3	-0.275532	0.105119	1.38145	9.40262e-06
KIF17	-2.21971	0.000208351	1.38143	0.00134081
GRPEL1	2.27928	2.08822e-14	1.38066	7.93232e-11
ZNF257	1.26932	0.000111493	1.38025	0.000129453
CCNB2	6.10961	8.74023e-15	1.37977	1.96807e-07
IL18BP	-3.38895	5.42697e-10	1.3797	4.60052e-05
BUB1B	7.1839	3.8111e-16	1.37955	4.76148e-08
TNFSF4	1.05286	9.80225e-05	1.37916	1.59316e-05
ALDH1A3	0.887979	0.683074	1.37885	1.23318e-06
PPP2R5B	-0.479669	0.000990723	1.37591	6.02511e-09
BCL2L12	2.13347	5.12829e-12	1.37401	1.10096e-08
NRN1	0.395181	0.34517	1.3738	1.68758e-06
LAT2	-1.96761	1.76254e-08	1.37351	2.86533e-05
SGO2	3.5417	1.55133e-14	1.37329	1.01775e-08
MAB21L1	0.00332595	1	1.37323	0.00013296
ASNS	-0.708081	0.00435544	1.37189	4.62616e-06
ENSG00000232774	-0.803086	0.0522469	1.37071	0.000170598
DTX2	-0.851842	3.34336e-06	1.37017	1.3987e-08
PPP1R16A	0.576148	0.000309512	1.36947	1.73697e-08
EDEM1	0.559922	3.16532e-07	1.36888	8.71868e-12
H2AW	0.411623	0.170332	1.36767	4.53356e-05
CHCHD10	1.19746	7.82357e-06	1.36705	8.60643e-06
TIMD4	2.13282	2.76286e-09	1.36704	7.58638e-06
ALYREF	3.29068	4.71177e-15	1.36682	1.05631e-09
PTPN1	1.49545	3.10499e-13	1.36447	7.29584e-12
TSEN15	0.570573	7.65325e-05	1.36308	3.62392e-09
EPHB2	-7.80818	1.72216e-13	1.36232	1.71214e-05
NSD2	2.42935	1.76359e-14	1.36179	1.51958e-10
CKS1B	3.56183	4.64784e-14	1.36011	2.83972e-08
MEIS1	-2.13712	0.0682391	1.36002	2.04496e-05
MAP3K5	-0.420398	0.00158383	1.35966	4.55978e-09
STK40	0.0406174	0.637532	1.3593	6.50671e-11
AP3M2	0.88681	1.19479e-06	1.35744	1.18726e-08
WAKMAR2	-2.041	4.25508e-09	1.35634	1.61561e-06
MAML3	-3.04148	1.2896e-09	1.35599	1.75746e-05
MFSD6	1.32916	1.40183e-08	1.35588	3.33148e-08
CDCA2	6.72015	5.33e-13	1.35488	1.94739e-05
BHLHE41	-4.72356	2.47274e-13	1.35381	1.0647e-05
TTK	6.53705	4.03426e-15	1.35156	2.37209e-07
ERO1A	1.07303	3.58276e-08	1.35141	4.57076e-09
AKNA	-0.51344	0.000902297	1.35079	2.8708e-08
NEIL3	7.42183	1.92228e-14	1.35044	1.5281e-05
DES	1.38454	0.552182	1.34928	0.00498804
COL9A2	0.587987	0.0222849	1.34924	8.04141e-05
SDR42E1	0.125908	0.565556	1.34895	1.93497e-05
TDP1	1.63379	1.68417e-12	1.34877	1.59337e-10
ZNF711	-1.95831	3.04765e-07	1.34844	0.000118484
KLHL23	3.93844	4.82504e-11	1.34792	0.000291395
CCDC150	3.8659	7.04202e-11	1.34421	2.40396e-05
HSPD1	3.78854	3.18153e-15	1.34397	2.76035e-09
KLHL11	0.802621	7.4413e-06	1.34292	3.60904e-08
CLEC2D	-0.184064	0.487504	1.34254	8.79857e-05
POLB	1.1919	1.03831e-08	1.34167	1.2466e-08
B3GNT5	1.54706	1.6831e-07	1.34154	5.04636e-05
ZNF8-DT	-1.00045	0.0002708	1.34019	2.32116e-06
TBX3	-1.72773	0.331471	1.33888	1.13568e-05
PITPNC1	-0.566263	6.79636e-05	1.3387	4.23751e-09
RNF122	-1.52042	4.88011e-05	1.3384	3.07988e-05
TUBE1	0.0429595	0.797217	1.33557	2.15622e-07
ZFP69B	0.337843	0.0886347	1.33395	5.27312e-06
PDE1B	0.983206	0.0030261	1.33324	0.00086982
NEK2	6.81242	2.73939e-15	1.33081	7.13331e-07
PGM2L1	0.216198	0.114869	1.3304	3.50485e-08
ITGA9	-1.75964	0.0133429	1.32907	0.0115687
CEACAM1	1.38619	0.00012047	1.32854	6.42115e-05
CDK2	2.92938	3.00955e-15	1.3285	1.87093e-10
ADARB2	-2.34298	1.75952e-06	1.32848	0.0170167
ZNF296	1.54042	2.67967e-07	1.32636	1.7686e-05
CCR4	2.01634	2.40665e-12	1.32566	8.15437e-09
RAB20	-3.588	1.25484e-10	1.3254	3.90563e-05
CLIC5	0.660234	0.00152589	1.32511	9.64477e-06
DTHD1	-1.21085	6.38369e-05	1.32401	2.80307e-05
MAD2L1	4.27408	9.63925e-14	1.32372	8.35706e-07
HS3ST3B1	-0.69656	0.000432793	1.32353	4.50191e-07
ARHGEF6	-0.425577	0.000201275	1.32029	4.4618e-10
BDH1	1.24355	2.43459e-06	1.31927	7.61413e-06
BTN2A1	-1.0711	3.17265e-07	1.31874	4.55374e-08
PDCD10	1.14823	1.0525e-10	1.31856	8.13154e-11
UNC13D	0.228333	0.0858648	1.3183	2.87747e-08
DLGAP5	9.28784	4.022e-15	1.31757	4.19919e-06
NRGN	1.15517	0.000333976	1.31711	0.00475586
PRR11	3.3199	1.04415e-12	1.31662	5.09996e-07
WDHD1	4.00428	1.68341e-12	1.31567	4.8008e-06
BYSL	3.63623	1.20434e-13	1.31509	1.93182e-07
ENSG00000283696	1.74156	1.35894e-06	1.31369	5.16455e-05
LFNG	-0.597435	0.00986427	1.3136	1.92041e-05
CPXM2	0.00418878	1	1.3125	8.77606e-07
CDC7	1.58705	8.33267e-10	1.31245	4.47787e-08
RELA	0.163153	0.28819	1.31245	1.80854e-07
RFC2	2.83955	6.56787e-15	1.31116	5.23159e-10
RAB11FIP1	0.455652	0.00262315	1.31085	6.28357e-08
PTK6	-2.00644	1.07429e-06	1.31078	0.00374587
GSTCD	1.78056	1.17225e-10	1.31035	4.64543e-08
MIS18A	2.39507	5.44223e-13	1.3086	1.10641e-08
ANGPTL4	0.885186	0.659058	1.30836	1.17967e-06
ENSG00000266709	1.50313	2.73607e-05	1.30801	0.000778559
CTSC	-1.51834	1.82997e-07	1.30799	2.7443e-06
NCKAP1L	-0.710688	3.13812e-06	1.30741	3.33104e-09
JMJD6	1.00698	4.65537e-10	1.3074	7.34627e-11
EGFL6	9.07249	4.26594e-08	1.30704	6.24959e-05
BAK1	1.59353	1.76007e-10	1.30666	9.05484e-09
ENSG00000224536	-1.3012	5.38813e-06	1.30461	1.09834e-05
AKAP3	-0.116511	0.681972	1.30379	6.3725e-05
TIE1	-2.35194	1.07474e-06	1.3037	0.0955671
UPF3B	1.00421	1.79331e-09	1.30299	2.68282e-10
PAQR4	1.55575	5.25023e-06	1.30282	8.68992e-05
XRCC3	2.83829	6.94299e-13	1.30216	8.06402e-08
PMFBP1	-3.07222	3.36221e-10	1.30057	0.00884005
HCST	-0.800721	4.51902e-05	1.29989	5.25996e-07
USP2	-1.57474	0.000227679	1.29952	0.013196
CHAF1A	3.52939	9.69935e-14	1.29948	1.20413e-07
SEPTIN1	0.214464	0.19197	1.29878	6.11392e-07
BACH2	0.415751	0.00406516	1.29838	3.689e-08
SEC11C	1.26747	2.10648e-10	1.29836	7.96719e-10
FOXP4	2.18639	5.26008e-11	1.29788	1.33016e-07
INPP4B	0.82525	3.68809e-05	1.29771	3.89495e-07
PRKCB	0.332462	0.12917	1.29657	1.80839e-05
ARL4A	0.965972	4.12811e-05	1.29579	1.16356e-06
PSTPIP2	-1.1963	1.32103e-07	1.2946	1.82841e-07
FOSL1	5.39327	7.16776e-12	1.29428	1.52139e-05
DPP4-DT	0.897262	0.00396986	1.29371	1.22628e-05
SHCBP1	5.85733	2.85349e-14	1.29361	3.05578e-06
KLHL2	0.427941	0.000404907	1.29088	1.64808e-09
F11R	-1.064	2.9998e-09	1.29023	2.97545e-09
ADAMTS9	-1.73219	0.437582	1.2896	0.000211036
PLEKHA7	-0.144565	0.551961	1.28952	0.000188511
HUWE1	1.78121	4.44383e-09	1.28942	7.04972e-07
SLC37A2	-7.85778	1.84612e-12	1.28888	0.00411031
CKAP2L	7.68247	9.02422e-13	1.28851	7.93686e-05
ESM1	-1.24966	0.209767	1.28851	0.000472798
ENO2	0.59689	2.60861e-05	1.28632	3.7501e-09
GALE	1.53102	1.27161e-09	1.28498	6.29271e-08
NFKBIB	2.05628	1.89487e-15	1.28177	2.85099e-12
SLAIN1	1.04231	1.97154e-07	1.28012	6.12427e-08
ZFAND2A	0.371778	0.00612765	1.2791	1.13875e-08
CENPH	3.26184	1.28672e-13	1.27903	6.7212e-08
RORA	-0.680242	0.000134323	1.278	1.56714e-07
RAC2	0.970136	9.45803e-06	1.27721	7.07028e-07
SHMT1	2.09482	2.91461e-10	1.27676	7.44402e-07
PCLAF	7.36298	4.35483e-13	1.27645	0.000169129
CXCL10	1.48274	0.00583945	1.27545	0.0117158
NFKBID	1.14975	5.50937e-07	1.27522	9.63089e-07
CCDC7	-1.06746	7.43002e-06	1.27376	5.54772e-06
N4BP2	0.52042	0.000280864	1.27305	1.51846e-08
B3GALT2	-1.79103	6.72566e-08	1.27259	4.09848e-05
TMCC2	3.38438	4.95801e-10	1.27217	0.000410289
NDNF	5.72442	0.000683593	1.2719	7.3279e-06
LPXN	0.566163	6.87991e-07	1.27177	6.17972e-11
SIMC1	1.46066	1.2016e-10	1.27082	3.43433e-09
CMSS1	2.97555	6.72156e-14	1.27076	1.60097e-08
PPP4R2	1.3464	5.83735e-11	1.26873	5.61842e-10
TOMM40	3.05096	1.34084e-15	1.26819	1.71193e-10
PRELID3B	2.00814	5.9415e-15	1.26666	1.18235e-11
SSRP1	2.59084	2.34913e-15	1.26636	5.91496e-11
RHOF	0.732823	0.00208102	1.26568	2.18046e-05
ZNF724	1.61548	3.0093e-06	1.26534	0.000488015
ENSG00000273445	0.518494	0.0163577	1.26512	8.97571e-07
EEF1AKMT4	3.30151	1.7682e-12	1.26482	3.66348e-05
CD93	-1.60204	0.000174551	1.26068	0.0680872
PIM2	2.28947	1.82945e-07	1.25943	0.000254515
RAP2C	0.903273	1.03071e-09	1.25941	5.47528e-11
IRAG2	-2.31466	3.64118e-13	1.25854	4.23751e-09
REXO5	3.12986	7.44359e-11	1.25846	6.00297e-06
NDUFV2	0.709544	0.00634403	1.25835	8.55637e-05
RAD18	2.34325	8.50126e-13	1.25741	1.90238e-08
RACGAP1	3.43122	1.92228e-14	1.25698	2.12358e-08
TTC22	-1.09275	4.15824e-05	1.25638	2.17469e-05
ALOX5AP	-1.04459	0.00657046	1.2557	0.00184771
S100Z	1.04086	0.144324	1.25477	0.234098
CCDC59	1.62086	1.92185e-14	1.25408	4.20363e-12
WDR62	3.91913	8.21071e-14	1.25246	5.24216e-07
GMIP	-0.236251	0.0163432	1.25195	6.64458e-10
PDE3B	-0.616621	0.000330116	1.25059	1.93773e-07
CENPE	4.1462	8.78259e-15	1.24982	6.61089e-08
FRMD4A	-3.59688	3.75655e-09	1.24912	0.000261242
SYNGR2	0.670659	5.7281e-06	1.24871	6.29525e-09
FAM241A	1.71973	4.87265e-10	1.24831	1.22815e-07
PHF19	1.51851	5.99217e-10	1.24754	2.8951e-08
FAM162A	1.11037	1.19787e-08	1.24744	7.51832e-09
MCM8	2.23544	4.43119e-11	1.2464	5.56251e-07
ZNF215	1.39903	0.0387836	1.24483	0.0103634
SUSD6	0.065445	0.511646	1.24328	1.31961e-09
GPBAR1	-2.04064	0.00672106	1.24321	0.0677494
P2RY10	-0.299972	0.0605822	1.24243	1.02713e-06
LRRC61	2.44903	4.80672e-12	1.24224	1.26853e-07
DONSON	2.39603	1.3312e-13	1.242	4.28842e-09
CKLF	0.645612	0.00148075	1.24108	9.96653e-06
PPM1M	-1.39047	1.89097e-08	1.24004	2.21733e-07
TLNRD1	1.16723	1.58904e-09	1.23948	2.52596e-09
PLEK	-1.57183	7.61964e-06	1.23941	0.000199677
NDFIP2	5.48194	1.57148e-15	1.23934	8.0865e-08
CD4	-0.913807	3.9832e-06	1.23918	2.22414e-07
TWIST2	0.00196302	1	1.23899	3.61298e-05
RNF125	-0.291203	0.00605848	1.23838	1.0421e-09
SIGLEC10-AS1	-1.10348	0.00193652	1.23787	0.0114314
CCDC88B	0.803062	1.59719e-05	1.23644	1.85926e-07
ZNF804A	-6.14124	2.75623e-10	1.23541	0.174481
XCL2	1.39263	0.000710743	1.23478	0.0035035
TMEM41A	0.843214	2.80399e-09	1.23464	7.46074e-11
MAP4K1	0.458216	0.0233727	1.23458	7.60448e-06
ENSG00000286122	-0.0639852	0.823493	1.23419	0.000134114
DCTPP1	3.9098	5.8975e-16	1.23356	1.08119e-09
PANX2	1.13489	0.0020116	1.23335	6.28957e-05
RNF144A	0.680361	0.00537255	1.23333	4.98645e-05
NCAPH2	1.76678	1.86274e-13	1.23282	1.35199e-10
LINC01160	1.3358	0.00644833	1.23281	0.0391026
OTOF	0.867156	0.0631279	1.23188	0.00162779
STAP1	-0.478779	0.412331	1.23179	0.0353905
MIA2	-0.233783	0.0159647	1.22906	5.89105e-10
TEX30	2.37787	1.08348e-11	1.22879	2.68576e-07
SASS6	1.82395	4.83728e-11	1.22617	6.18856e-08
ABCA1	-2.30902	3.3941e-10	1.22607	2.27173e-06
RET	-1.40764	0.153756	1.22579	0.000245993
FIRRE	1.12171	0.000267259	1.22255	0.00153137
MUC1	2.80024	2.71003e-08	1.22214	5.90391e-05
GCHFR	-0.246221	0.191004	1.22138	1.46595e-05
GLDC	8.86923	1.26221e-14	1.22066	0.00214882
B3GAT1	-1.16761	0.000146928	1.22064	0.000504212
LINC00937	-3.06343	1.51128e-07	1.21997	0.205931
IQGAP2	-0.489728	0.000900339	1.21981	6.18528e-08
PLS1	2.02596	1.44536e-05	1.21957	0.0123467
PRSS36	-3.821	2.73932e-09	1.21934	0.00513243
GPATCH11	0.755871	5.71753e-06	1.21903	1.47865e-07
LVRN	2.05796	0.22699	1.21872	3.39308e-05
KLRD1	-0.917763	5.81665e-05	1.21778	4.18734e-06
RBL1	1.86662	1.61002e-11	1.21627	2.00662e-08
ATXN1-AS1	-0.518176	0.0118374	1.21614	2.47279e-05
PPM1E	0.122029	0.945857	1.21586	0.169549
PPP1R15B	0.730249	4.7884e-08	1.21489	1.87093e-10
RPL22L1	3.42321	1.66653e-13	1.21453	3.0189e-07
CEP85	1.08434	1.28623e-08	1.21434	1.35964e-08
IRF5	-2.22649	1.81033e-07	1.21322	0.000609885
ENSG00000279161	-1.02577	0.0146356	1.21309	0.0209772
CD40	-0.362687	0.180029	1.21116	0.000245319
POC1A	4.1095	2.26406e-13	1.21016	2.23887e-06
PRR7	1.84583	8.31414e-08	1.20948	2.82922e-05
SIAH2	2.50263	1.90887e-12	1.20858	9.14755e-08
ETV3	0.330322	0.00255721	1.20767	1.90077e-09
NOLC1	2.89989	1.8588e-14	1.20699	5.76782e-09
ITPR1	-0.441446	0.0191079	1.20623	3.86641e-06
PLEKHA2	-0.726074	3.88793e-07	1.20379	1.3953e-09
CEBPE	-3.5045	4.05108e-06	1.2032	0.276339
C11orf96	2.39419	0.00868879	1.20295	4.09737e-07
LGI4	-2.62739	0.00276297	1.20275	0.000130983
ZNF367	3.3883	6.01669e-14	1.20207	1.13235e-07
PLEKHG2	0.628483	0.000277672	1.20194	3.33475e-07
IKZF3	0.925727	9.81533e-06	1.20147	6.69589e-07
OSCAR	-5.55168	3.02584e-13	1.20099	0.0369093
TMPO	2.08013	2.03738e-13	1.20072	1.34617e-09
ZDHHC18	1.38613	5.91991e-12	1.20005	2.54524e-10
HROB	3.88828	4.79678e-12	1.19977	3.37038e-05
PLEKHH1	2.63284	0.000296632	1.19783	0.0022661
SRPK1	2.33901	4.69815e-15	1.19705	1.12419e-10
ERCC6L	6.128	1.395e-10	1.19679	0.00712012
PLCXD2	0.661797	0.000658241	1.19644	3.7925e-06
METRNL	0.903995	6.85084e-05	1.19568	2.39893e-06
PPIL1	2.80435	2.34913e-15	1.19541	3.7838e-10
SINHCAF	1.70665	9.87316e-10	1.1954	3.99102e-07
ITGB2	-2.16422	3.73793e-11	1.19532	2.96438e-07
STK26	1.01897	1.0113e-08	1.19514	4.55978e-09
ARNTL	-1.03567	3.40589e-10	1.1934	2.25723e-10
ENSG00000276672	2.56479	8.26942e-10	1.19308	0.0010239
LDLRAD4	-0.234278	0.108551	1.18663	6.3262e-07
ZGRF1	1.28167	3.04828e-09	1.18655	4.64937e-08
RYBP	1.41397	3.76279e-11	1.18526	1.57221e-09
BIRC5	9.04151	5.8975e-16	1.18502	2.78173e-06
NCAPG2	3.77089	1.7697e-10	1.18502	0.000273728
PLCG2	-2.13887	1.80668e-10	1.18348	3.72941e-06
DDX41	1.04574	1.05604e-10	1.1834	1.02678e-10
POLD1	2.29946	2.29524e-13	1.18165	7.5001e-09
NCAM1	0.854212	0.173998	1.18146	0.09423
POU2F2-AS1	-3.2282	3.88456e-08	1.18108	0.00497078
RNF19A	0.982559	1.87522e-05	1.18074	4.08204e-06
ETS1	0.121908	0.429559	1.18052	7.39119e-07
MISP3	-0.906889	0.0236315	1.18035	0.0426457
USP37	0.814181	8.28517e-08	1.17928	1.81031e-09
POC1B	0.868051	1.85494e-05	1.17883	1.09807e-06
SNAI3	-1.96484	4.42764e-07	1.17862	0.000977881
EMC9	1.22002	8.86963e-08	1.17798	3.08842e-07
CYCS	2.57888	4.83525e-14	1.17793	5.60044e-09
S1PR3	6.80424	5.18682e-05	1.17759	3.49934e-05
MAL	0.571264	0.00831812	1.17656	2.22404e-05
ZNF826P	1.34115	1.56627e-06	1.17559	5.07947e-05
SIAH3	-3.96096	1.08959e-11	1.17463	0.031642
KIF22	1.26308	3.89537e-11	1.17276	5.28037e-10
TIMELESS	3.28511	7.13694e-15	1.17221	1.14438e-08
NFATC2	1.11165	3.26117e-06	1.1722	3.69847e-06
NIBAN1	0.607082	0.0245653	1.17195	0.000276161
CASZ1	0.748477	0.00337149	1.17105	6.91088e-05
PTGER4	0.615408	2.97155e-06	1.17013	1.90395e-09
SERPINB9	0.662393	0.000452903	1.16962	1.61308e-06
C1QTNF1	3.64594	3.9815e-06	1.16825	7.13252e-06
ZNF853	0.0744615	0.702878	1.16798	3.2495e-05
KANK3	-1.28957	0.00283412	1.1673	0.0515958
AGPAT5	1.89398	5.45758e-12	1.16699	1.65268e-08
PGM2	1.34439	3.01431e-09	1.16611	6.21187e-08
TEDC1	1.62817	9.44601e-09	1.16609	3.14873e-06
LINC01411	0.00783671	1	1.16513	0.000970426
DOCK10	0.744114	6.17519e-07	1.16498	4.54913e-09
KCNE1	-2.79933	3.75406e-07	1.16349	0.0441686
SERPINB1	0.633235	5.7433e-06	1.16274	5.62411e-09
BICDL1	0.405854	0.00588323	1.16249	2.22811e-07
CCDC34	3.13591	2.19497e-13	1.16231	2.94916e-07
EEF1AKMT3	-0.969089	4.7598e-05	1.16187	2.5998e-06
FAAH2	-0.238314	0.190182	1.16146	2.48927e-06
EIF4A3	1.9521	7.01805e-13	1.16119	2.9344e-09
CARD11	0.888174	2.62372e-05	1.16112	2.20914e-06
NBEAL2	-0.208905	0.145287	1.15996	3.86379e-07
LINC01905	-0.00220618	1	1.15986	0.0764544
SLC22A4	2.60433	3.90556e-08	1.15873	5.16612e-06
SASH3	0.128835	0.30667	1.15871	8.68592e-08
CDCA3	5.0154	4.06298e-13	1.15836	3.21761e-05
RAB33A	0.831897	0.00226795	1.15824	0.000183863
ENSG00000287763	0.219849	0.6912	1.15808	0.0562545
ALPL	0.124063	0.926039	1.15799	9.54574e-08
SAAL1	2.28067	2.86447e-11	1.15788	1.03549e-06
CDK2AP2	0.845308	8.87328e-09	1.15718	5.85696e-10
CDC20	8.47419	1.41008e-16	1.15703	4.56295e-06
SYCP2	-0.4352	0.0390701	1.15702	3.06898e-05
HAX1	0.946074	7.22728e-10	1.15646	1.99786e-10
ENSG00000276805	-0.356652	0.0952017	1.1558	3.12924e-05
ZFYVE28	-0.817218	1.59727e-06	1.1556	4.78932e-08
QPCTL	0.481397	0.000145823	1.15532	1.05468e-08
FAM221A	0.130467	0.430892	1.15494	8.22893e-06
LBR	0.830078	5.00693e-07	1.15366	1.87973e-08
FAS	2.09282	5.19229e-10	1.15297	2.10956e-06
MARS1	1.304	1.18012e-11	1.1509	3.117e-10
ARHGAP26	-1.31198	4.26779e-07	1.15074	6.2829e-06
LONRF3	-0.502996	0.0489128	1.15066	0.000631235
KL	1.39281	0.00627982	1.15049	0.000277533
CD101	-4.66543	3.41959e-13	1.15026	0.0001359
RBBP8	3.75722	6.68147e-14	1.14959	5.88273e-07
AK2	2.28137	1.41616e-14	1.1494	4.82088e-10
SERPINE1	2.21875	4.16315e-05	1.14812	0.0028312
FSTL3	0.425234	0.00657507	1.14808	7.77938e-08
LINC00888	0.426705	0.0655966	1.14708	0.000275133
YARS1	1.48725	1.435e-11	1.14695	1.91358e-09
BORA	1.56392	1.46686e-10	1.14686	4.63914e-08
SHB	-2.24706	8.16419e-07	1.14626	0.000159906
EMBP1	-1.13333	1.67927e-06	1.1446	1.57696e-06
CENPQ	2.0853	1.22723e-08	1.14371	6.54562e-05
DARS1-AS1	0.300459	0.278343	1.14291	0.000347934
ZC3H12D	0.882435	1.7487e-05	1.1428	1.9753e-06
MZT1	2.45535	1.95181e-13	1.14262	1.86792e-08
ANP32B	1.88785	6.16236e-13	1.14173	2.18206e-09
PPAT	2.66705	1.08858e-15	1.13987	1.12554e-10
TCEA1	0.96117	1.48905e-08	1.13946	4.34646e-09
BRME1	2.64558	1.9749e-09	1.13938	0.000425023
CD8B	-0.0494707	0.847964	1.13858	0.000126493
STK39	1.98826	1.27699e-10	1.13791	5.95846e-07
CASS4	-0.969498	2.56483e-05	1.13785	1.87811e-05
HBS1L	1.7742	4.94013e-14	1.13771	1.05084e-10
POLR3K	2.5423	5.54989e-13	1.13686	1.56125e-07
NCAPD3	1.81345	2.48908e-12	1.13633	6.06193e-09
NXN	-0.160803	0.791187	1.13623	0.000487065
BNIP3	0.593989	0.00972601	1.13479	4.32215e-05
B3GNT2	0.356256	0.0251274	1.13464	1.10189e-06
BOLA3	2.78726	2.28379e-14	1.13343	1.34727e-08
HSPA13	0.842186	5.78791e-08	1.13305	2.9153e-09
CELSR3	1.53306	7.05653e-08	1.13301	9.44232e-06
OGFOD2	0.894521	0.000361571	1.13199	0.00015854
LPL	-1.93475	4.54039e-09	1.12942	0.211163
ENSG00000111788	0.493801	0.0292441	1.12807	0.00019178
POLE	1.64242	3.71339e-12	1.12653	2.76757e-09
CEP152	1.44483	1.04332e-10	1.12559	1.37908e-08
GINS1	4.31382	5.43975e-12	1.12536	0.000142101
ADGRE5	1.14682	1.07796e-06	1.12512	2.74196e-06
ANKRD37	1.47774	1.73379e-06	1.12458	6.53996e-06
ZBED3-AS1	-3.7417	2.29515e-08	1.12441	0.0317967
ARID3A	-1.0191	1.3245e-07	1.12422	9.62753e-08
GABPB1	1.69977	2.00805e-12	1.12028	2.53224e-09
FERMT3	0.110489	0.313415	1.12014	2.20576e-08
FSD1	2.82689	8.3782e-12	1.11852	1.05436e-05
DDX12P	0.543641	0.0874871	1.11785	0.00556741
ENSG00000259768	1.23387	5.66621e-08	1.11732	5.34235e-07
EAF1	0.822817	1.04319e-09	1.11639	7.67315e-11
PA2G4	2.81946	3.94912e-15	1.11597	1.66792e-09
PFN1	1.54351	5.03388e-11	1.11547	1.37859e-08
KRT34	-0.00222606	1	1.11399	0.0476433
IL15	-0.0535834	0.86655	1.11323	0.000318695
GLIS3	1.12711	0.0653502	1.11283	0.0127517
SNRPB	2.35987	2.46609e-14	1.11246	1.97908e-09
CD200R1	-0.640177	0.0232596	1.11196	0.000936928
SNRPD1	3.14598	5.3143e-15	1.11179	1.07546e-08
ATP2B1	-0.400554	0.00488493	1.11153	1.82103e-07
CEND1	5.90468	1.76651e-12	1.10987	0.0154216
CD53	-0.284274	0.0080214	1.10954	6.89793e-09
ZBTB16	-1.06807	0.000116265	1.10947	0.000278282
ENSG00000289470	-3.97892	1.16318e-10	1.10456	0.110445
PLOD2	1.17924	0.189	1.10425	0.000138203
C1orf112	2.22127	8.25094e-11	1.1041	3.14952e-06
MAN2A2	-0.222355	0.118365	1.10286	6.09691e-07
OXCT1	2.80429	1.32715e-13	1.09995	8.7215e-08
DIAPH3	8.81392	1.08858e-15	1.09879	2.28782e-06
TRAV2	0.925865	0.000776647	1.09824	0.00091614
USP12	2.1252	3.58006e-14	1.09786	1.10741e-09
SLC2A3	0.193518	0.0707097	1.09734	1.34456e-08
GPR35	-2.43348	6.95236e-10	1.09717	6.04866e-05
POLD3	2.17656	2.88835e-14	1.0965	1.10471e-09
DYRK4	-0.669338	0.000333385	1.09495	5.65823e-06
ENSG00000284882	-1.78744	0.00138425	1.0932	0.0140437
KLRC2	-0.973773	0.00415601	1.09303	0.00436774
TDRKH	-0.270745	0.071613	1.09302	2.91075e-06
COLGALT2	-1.22951	0.00279348	1.09122	0.0118481
UCHL5	2.17763	8.08042e-15	1.09074	3.27663e-10
LIN54	0.737571	8.30372e-09	1.08861	1.8033e-10
MRPS24	0.859354	0.0293314	1.08805	0.000664163
RPLP0P2	-0.724339	0.316044	1.08799	1.9267e-06
CDCA4	3.17442	2.90309e-14	1.08788	1.19227e-07
SIPA1L1	1.34861	5.60709e-11	1.08785	3.27842e-09
PPFIA3	0.424563	0.00991125	1.08758	4.78376e-06
CENPA	6.99451	1.08858e-15	1.08668	4.63543e-06
HENMT1	0.690849	8.48989e-05	1.08651	1.34503e-06
FAHD2B	0.771628	0.00351511	1.08609	0.00111305
OXNAD1	-0.805577	3.07726e-05	1.086	2.31573e-06
GNG11	-0.112748	0.949474	1.08568	0.000238974
RXFP1	0.00606995	1	1.08449	0.00734259
PREX1	-0.192577	0.0964033	1.08406	5.13141e-08
HSPA14	2.05784	1.10845e-12	1.08379	3.7208e-08
NFE2L3	2.4956	9.63805e-10	1.08356	6.10004e-05
IVNS1ABP	0.548507	0.00727007	1.08334	2.67096e-05
TROAP	6.26686	2.13576e-15	1.083	1.2127e-05
CENPP	1.75091	6.93849e-09	1.08008	1.41387e-05
EVI5	2.52477	1.60453e-09	1.07995	0.000109076
SPDL1	2.38036	3.84735e-13	1.07953	5.518e-08
XBP1	0.47489	0.0001296	1.07944	1.20867e-08
ATP2A3	0.25722	0.16917	1.07908	2.17469e-05
TWF2	-0.0436995	0.716545	1.07853	7.08094e-08
RCOR1	-0.0508709	0.636052	1.07812	1.76424e-08
IL12B	11.9287	7.7814e-10	1.07746	0.737192
CD5	0.0877375	0.609862	1.07736	1.35531e-05
KIF18B	8.11846	5.19658e-14	1.07545	0.000576255
ZUP1	0.875574	1.12961e-08	1.07525	2.39581e-09
KIF20B	2.3351	1.36637e-12	1.07457	1.56601e-07
FZD1	-2.27537	6.6376e-06	1.07425	0.00269638
LINC01215	-0.335923	0.0858994	1.07247	6.14365e-05
FAM169A	0.69148	0.00167458	1.07245	7.03202e-05
RNF34	1.27037	1.44697e-12	1.06913	8.94637e-11
TOPBP1	1.86056	1.23738e-14	1.06912	1.03901e-10
H4C8	-0.225884	0.427261	1.06857	2.76099e-05
PPP1R18	0.237259	0.0847282	1.06818	4.98132e-07
MYEF2	0.780338	7.94076e-07	1.06798	6.11303e-08
CACNG8	-2.50033	0.344069	1.06656	0.0132517
PITPNM1	0.596804	1.7487e-06	1.06642	2.50371e-09
OSGIN2	0.0803351	0.459143	1.06584	3.19424e-08
PNRC1	-1.30865	1.49172e-06	1.06564	2.76099e-05
SLC25A22	2.85411	1.14075e-14	1.06408	1.31243e-08
TARS1	2.10468	7.16385e-14	1.06379	2.45698e-09
SLC25A10	3.91321	5.15302e-13	1.06342	8.14366e-05
CMIP	-0.584301	1.24995e-06	1.06325	1.35322e-09
LINC01806	0.797343	0.00036162	1.06325	5.43031e-05
SIRPAP1	-3.96657	0.0241911	1.06302	0.259039
IGSF9B	-0.163521	0.504361	1.06263	0.000468047
ATP1B1	-2.30401	4.35164e-08	1.06257	0.00062076
MELK	6.86957	3.7216e-13	1.06226	0.000375481
TAF4B	1.81288	1.3294e-10	1.06211	4.71616e-07
GRK2	0.135174	0.216548	1.06154	3.55824e-08
ENSG00000286215	0.108123	0.972218	1.06044	0.000601261
IL7R	-1.96504	1.2425e-05	1.05994	0.00510968
ZNF100	0.946865	0.000176519	1.05982	0.000201867
BCOR	1.00067	5.12384e-09	1.05907	7.82405e-09
CCDC138	1.97745	7.36558e-10	1.05879	2.70112e-05
PTPRH	-0.233401	0.873314	1.05817	1.3324e-05
AKR1C7P	-0.860731	0.0213071	1.05463	0.0177583
ENSG00000259652	-1.7683	3.41159e-05	1.05367	0.0122124
FBXO2	1.17301	0.000292071	1.05278	0.00112893
ENSG00000272341	-0.391982	0.0877041	1.0518	0.00103386
TGM2	-0.669737	0.0909336	1.05124	0.0105447
G3BP2	1.12146	5.35796e-11	1.05053	5.71374e-10
MYBL1	0.0409359	0.856734	1.05049	8.45247e-05
BEX2	-0.513221	0.00858619	1.04894	2.49081e-05
GCH1	1.77843	7.03395e-08	1.0472	6.47452e-05
H1-0	-0.624205	0.0277168	1.04719	0.00083773
SH2B2	-0.645732	0.000338215	1.04643	9.29544e-07
PRR22	1.74428	1.90295e-07	1.04561	0.000519812
INAFM2	-0.795295	8.36071e-05	1.04547	9.72853e-06
SYNPO	2.37853	0.000803962	1.04533	0.00286552
COL27A1	1.96568	1.7883e-06	1.04494	0.000112389
RN7SL124P	2.63004	0.266079	1.0448	0.0130786
GTDC1	0.636018	3.68763e-05	1.04476	1.9896e-07
GPN3	1.94247	1.18424e-11	1.04336	2.26376e-07
NARF	1.36209	5.2568e-10	1.04039	5.90038e-08
PTPN18	-0.155366	0.0648258	1.0402	1.35322e-09
NFKB1	2.17138	9.25238e-13	1.03963	5.80196e-08
FANCE	1.93775	1.39103e-08	1.03927	8.61039e-05
KCTD15	1.27033	0.00982633	1.03923	0.0204477
IQCG	1.64701	2.81602e-05	1.03778	0.00370507
C1QBP	3.04429	1.72176e-14	1.03762	6.27686e-08
PNP	2.17703	1.35521e-13	1.03686	1.219e-08
PAQR6	0.94452	0.000766943	1.03684	0.000713877
VDR	2.8806	2.5621e-12	1.03523	3.60854e-06
ITK	0.177272	0.205383	1.03522	1.08813e-06
LIPE	1.39887	4.75351e-07	1.03483	6.27849e-05
RTTN	1.09243	5.36753e-09	1.03474	3.51219e-08
RBM15	0.910316	2.67944e-08	1.03408	1.67586e-08
SCARF1	-0.752882	0.0135165	1.03385	0.0146083
RFWD3	1.92566	3.86131e-14	1.03334	7.83024e-10
ZNF48	1.11402	6.86285e-08	1.03274	7.06364e-07
LCP2	0.265789	0.0057775	1.03237	3.83677e-09
CHTF18	1.84082	1.01983e-10	1.03173	8.6844e-07
RAB3IP	1.06064	2.66358e-07	1.03153	1.42342e-06
EMC3-AS1	1.24099	2.62579e-05	1.02968	0.00082246
SLC16A13	0.472297	0.0120207	1.02949	7.15911e-05
LRIF1	-0.19592	0.0351929	1.02919	3.64163e-09
SLX4	0.431697	0.000699938	1.02853	8.36431e-08
CYREN	0.74931	2.24507e-05	1.02748	1.83955e-06
CCND3	1.7464	1.25249e-11	1.02741	5.25715e-08
CENPL	2.07995	1.33363e-12	1.02708	7.20067e-08
CHST11	-0.441552	3.43533e-05	1.02662	1.8936e-09
PRKAR2B	0.881941	0.000458643	1.02641	0.00060628
CASP2	0.583387	2.24412e-06	1.02553	3.85219e-09
TMEM51	-5.2758	1.35774e-12	1.02482	0.00102726
TAB2	0.431338	8.66192e-05	1.02466	4.20356e-09
ANKRD44	-0.120642	0.28909	1.02452	9.72523e-08
SLC35E4	3.04082	8.49923e-08	1.02435	0.0032694
TOE1	2.79106	1.77093e-13	1.024	4.38814e-07
STRBP	1.08553	6.69263e-09	1.02267	7.22526e-08
PFDN2	2.25131	8.66448e-14	1.02243	1.16907e-08
CCDC167	1.5467	2.81894e-07	1.02197	0.000144464
NGLY1	-0.117231	0.253277	1.0216	2.34959e-08
IKZF1	0.0943953	0.488108	1.02094	8.92477e-07
RANBP1	3.45056	2.31038e-15	1.02067	2.12658e-08
TFAP2C	-2.13631	0.0691032	1.02055	0.0658949
C5orf34	1.35554	4.40931e-08	1.02009	7.85411e-06
RELL2	0.668201	4.48139e-06	1.01951	5.57117e-08
EZR	1.24158	5.19055e-09	1.0193	1.84904e-07
GPC4	-2.29002	4.11312e-05	1.01836	0.0139199
ADORA2B	-3.04009	1.25712e-05	1.01753	0.0262328
TET2	-0.0103007	0.935744	1.01619	5.67111e-08
REL	0.537877	0.00512102	1.0161	3.10761e-05
PRSS30P	-0.144866	0.621343	1.01586	0.00457538
HEXIM2	0.845641	0.000488657	1.01544	6.517e-05
PPP2R2B	-0.298962	0.135132	1.01472	0.000224351
HSPA9	2.1377	7.67246e-15	1.01393	5.40138e-10
CYFIP2	0.639276	0.000536043	1.01361	7.3279e-06
PHKA1	5.22382	3.70362e-13	1.01321	0.000267147
ZNF93	0.36589	0.0435506	1.01307	5.07192e-05
NABP2	3.19851	7.4124e-14	1.01297	7.30814e-07
ENSG00000289009	-1.61707	0.00130079	1.01296	0.0103507
NDUFA4L2	0.407145	0.707481	1.01193	0.00170462
SYN1	1.11821	0.0191598	1.01144	0.00226827
CBLB	0.294523	0.0612072	1.01114	4.58921e-06
PDF	2.88892	2.28161e-10	1.01019	0.000349363
GRAMD1B	1.89036	1.08537e-10	1.01008	8.57601e-07
REEP4	0.461332	0.00456058	1.00895	4.73659e-06
AMZ1	-3.32913	2.67152e-05	1.00889	0.0814497
SH3TC1	-2.47967	1.65221e-10	1.00884	7.52835e-05
FNBP1	0.262994	0.00252811	1.00872	1.01871e-09
ISOC1	1.54035	5.79225e-12	1.00836	1.16907e-08
SDE2	1.07183	7.07476e-12	1.00812	8.96103e-11
TRAP1	2.30672	1.62287e-11	1.00719	2.3758e-06
MRPL1	2.48365	3.89435e-13	1.00714	2.15923e-07
RNF126	1.05477	2.54349e-12	1.00642	3.23128e-11
HLF	0.101656	0.732472	1.00563	0.00403166
BRCA2	2.42925	3.87931e-12	1.00545	8.30315e-07
IZUMO4	-0.195407	0.372238	1.0053	0.0008865
TGDS	0.988783	6.63497e-08	1.00503	1.76228e-07
RANGAP1	2.11463	1.06952e-13	1.00457	8.09532e-09
NRP2	-2.51778	1.55973e-08	1.00363	0.000751297
PPCDC	0.677613	0.000145576	1.00362	6.00895e-06
CCR5AS	-3.92397	1.30061e-07	1.00358	0.245712
LIN52	1.19117	1.55619e-08	1.00324	3.39506e-07
CA13	0.532149	0.0815035	1.00311	0.000717834
GGCT	1.69132	1.19013e-10	1.00077	5.46366e-07
RPS6KL1	1.38359	2.5556e-05	0.999348	0.00237697
MIF4GD	-0.366282	0.00224447	0.999216	1.2685e-07
CR1L	-2.46006	0.127912	0.998424	0.00949023
FAM216A	1.65592	1.80091e-09	0.998258	8.64615e-06
CCP110	1.5473	1.05234e-12	0.997802	1.9382e-09
IQCB1	0.725854	3.88829e-07	0.99712	1.67974e-08
SERPINB8	-0.164943	0.335962	0.997075	1.57033e-05
TMED8	1.4756	1.88589e-10	0.995964	1.34749e-07
ILF2	2.5522	5.00235e-15	0.995712	3.20948e-09
POLR3C	0.654652	4.30218e-07	0.994991	4.1643e-09
COX17	1.8334	1.21776e-12	0.99497	2.15593e-08
ARHGAP30	-0.357012	0.00134996	0.994906	2.31716e-08
RFC1	1.27582	5.38588e-12	0.993195	7.29108e-10
NDC1	2.58588	7.35608e-15	0.99279	8.15763e-09
INTS13	1.82938	1.58402e-14	0.992279	2.6954e-10
PLP2	1.66641	1.22277e-09	0.992036	2.51336e-06
UBL7-DT	0.418951	0.0083352	0.991962	1.57566e-05
SPOCK2	-1.17972	1.01108e-05	0.991713	0.000114623
SMC4	2.62837	7.03196e-15	0.990461	7.49116e-09
ENSG00000240207	-3.05268	5.97958e-07	0.989967	0.00786404
NECTIN2	-1.27487	0.000540243	0.989847	0.00298128
ENSG00000227766	-0.181684	0.906711	0.989636	0.425629
LSM4	1.7732	3.92427e-12	0.988899	4.04921e-08
CDK17	0.268771	0.00703909	0.98866	9.97858e-09
HAS2-AS1	0.0128592	1	0.988219	0.0598617
MSX2	1.84378	0.325372	0.988018	3.70885e-05
GON7	1.32872	6.75889e-06	0.987197	0.000780833
PTPRJ	-1.01938	5.64471e-07	0.987108	1.87955e-06
ZNF467	-3.56309	2.57407e-10	0.986727	0.00561675
HNRNPAB	3.36778	1.55794e-15	0.986058	1.33553e-08
ENSG00000284946	2.78043	1.58934e-08	0.985989	0.00767208
RIPK2-DT	0.391305	0.148023	0.98595	0.000352027
NXT1	1.86048	5.17956e-11	0.985747	9.14946e-07
STXBP2	-1.00273	1.02087e-08	0.98558	4.49596e-08
ZNF678	0.448007	0.000415245	0.984083	1.15872e-07
DTYMK	3.03577	3.63434e-14	0.983735	3.4012e-07
KLRK1-AS1	-0.89254	0.0588738	0.983645	0.0376431
TRMT6	2.02858	2.46706e-13	0.98284	1.76234e-08
SLF1	1.23469	2.0389e-08	0.980579	1.76219e-06
TCOF1	2.19958	1.41935e-14	0.980421	2.43829e-09
CLDND2	-0.164056	0.58035	0.98022	0.0126004
SUZ12	1.81447	3.48612e-14	0.979671	6.28322e-10
JPT1	2.01971	4.50166e-12	0.977903	2.71703e-07
ACOT9	0.276805	0.0155951	0.977573	8.26414e-08
TFB1M	0.947369	5.33017e-06	0.97749	1.00838e-05
EEF1E1	2.7979	1.5772e-11	0.9755	4.75298e-05
BTLA	0.13353	0.491889	0.975256	0.00021039
SCG3	-6.66813	2.04237e-05	0.974936	0.488835
TDRD9	-0.692129	0.172069	0.974811	0.0929787
ZPR1	1.54168	3.64118e-13	0.974468	8.6614e-10
IL2RG	-0.00592238	0.980758	0.973969	9.62254e-06
PTPRC	-0.722698	6.74414e-07	0.973832	3.30241e-08
INSIG2	0.244915	0.115152	0.97329	5.61181e-06
RMND5A	0.52941	2.8359e-06	0.972826	2.9153e-09
FKBP5	1.04074	1.96395e-08	0.972495	1.23558e-07
BEX5	0.324918	0.338956	0.972409	0.0274955
RPSAP58	1.15736	9.58339e-08	0.972342	3.81578e-06
NEFM	0.394821	0.492872	0.972316	0.0063408
MLH1	1.50977	1.51619e-12	0.972238	2.72574e-09
ZNF714	0.376968	0.0292043	0.972041	2.9612e-05
RELB	1.1368	3.15138e-07	0.971963	4.53785e-06
SNRPF	2.63246	6.32368e-13	0.971264	1.17136e-06
NIPA1	-0.0135662	0.927379	0.970889	9.89725e-07
SLC9B2	2.06345	2.36859e-10	0.969684	7.0329e-06
BID	-0.809022	9.3624e-06	0.967329	2.09552e-06
SELENOK	1.30763	6.96738e-11	0.966369	1.46332e-08
FMNL3	-0.450901	0.000391315	0.966075	1.2947e-07
ZSCAN16	-0.260201	0.0844343	0.965766	5.69559e-06
GTPBP8	0.852916	2.2864e-06	0.965522	1.01247e-06
GAB3	-1.25806	7.3115e-08	0.96511	6.1064e-06
ENSG00000274425	1.36414	1.54757e-06	0.963562	0.000515804
CMTM7	-0.235164	0.077215	0.959177	1.34859e-06
JAKMIP2	-2.99624	1.45133e-09	0.958883	0.00336497
CACYBP	2.21582	1.48635e-13	0.958118	3.87403e-08
ZNF736	-0.210113	0.0420476	0.957329	5.30964e-08
TAF5	1.48651	4.61874e-11	0.955747	1.10781e-07
MGAT5B	-2.36338	6.51989e-07	0.955572	0.111041
EIF2S2	1.9563	1.34336e-13	0.955383	7.40273e-09
KIAA0040	0.545764	0.000383936	0.954728	1.28131e-06
CDKN2D	0.669709	0.000515565	0.954097	1.93948e-05
FSD1L	0.478284	0.0971896	0.953474	0.00281091
RFFL	-0.551626	9.85851e-06	0.951875	2.38916e-08
SDHAF3	1.58704	5.1014e-09	0.951348	1.57873e-05
CEP57	0.479316	1.23582e-05	0.951006	4.84749e-09
JUNB	1.60048	2.30784e-11	0.951002	7.99303e-08
SIRPA	-4.17044	1.4613e-11	0.950705	0.000758314
GCNA	-0.751141	0.000773366	0.950209	0.000182435
CKS2	5.14095	4.14767e-15	0.950012	5.65852e-06
DDX21	3.25781	7.50377e-15	0.94897	1.60224e-07
PTPN12	-1.85387	8.34686e-11	0.947905	1.20532e-06
KIF13B	-0.143704	0.242569	0.947811	7.36238e-07
ATF4	1.11474	6.67213e-10	0.947652	1.82733e-08
C18orf54	2.24948	2.37142e-09	0.947059	0.000182682
UTS2	-0.776034	0.0110801	0.946811	0.010107
SOCS7	0.58843	0.00244721	0.946619	0.000102854
KRAS	0.187167	0.0166814	0.945997	1.03596e-09
NAPA-AS1	0.568299	0.0293569	0.945252	0.00870187
ZCCHC8	-0.077976	0.258341	0.945216	3.85832e-10
VWA8	0.187135	0.0869154	0.944354	1.28744e-07
NCAPD2	2.10891	6.32368e-13	0.944299	9.97228e-08
KIF24	3.95943	2.35153e-12	0.943967	0.000160297
STK10	-0.994726	3.5645e-10	0.943488	2.74502e-09
ALPK3	0.226868	0.613136	0.943463	0.00185123
USP44	0.179988	0.384092	0.943298	0.00034518
AGAP2	0.0574175	0.684961	0.94287	3.49712e-06
MAST4	0.805047	0.00370255	0.942725	0.00141203
ABCC3	-4.79965	3.94088e-13	0.942662	0.000454773
XPOT	1.33786	3.95648e-12	0.941656	1.91953e-09
ENO3	-0.24314	0.110271	0.940563	1.72944e-05
C1orf74	1.02968	6.37728e-06	0.940491	8.41128e-05
POMC	0.609187	0.00739393	0.939474	0.000707045
TIMM17B	1.21624	3.01821e-09	0.938298	2.90393e-07
CCDC15	1.14574	4.39e-06	0.937899	0.000172359
MTHFD1L	4.60361	1.03805e-13	0.937813	5.03409e-05
CRY1	0.541154	2.59953e-05	0.937762	7.7409e-08
APOLD1	7.08981e-06	1	0.936692	0.000663901
TMEM71	-1.89286	6.94119e-10	0.936531	1.86443e-05
CARMIL2	0.325433	0.0618836	0.935918	4.28111e-05
MAP3K14	0.50838	9.62445e-06	0.935907	1.04495e-08
CBLL1-AS1	0.681155	0.00184142	0.935349	0.000228647
MFHAS1	0.564938	9.30179e-05	0.934078	5.02797e-07
SLCO4C1	-1.80644	6.05982e-06	0.93365	0.00520399
RAP1A	0.43864	7.94542e-05	0.933359	1.67586e-08
ZNRF1	3.10206	1.9374e-11	0.932597	8.67933e-05
FANCB	2.77284	7.01705e-10	0.932422	0.00165465
RAB3B	4.25548	1.00981e-07	0.931682	0.000253103
EIF3J	1.89186	5.385e-15	0.931545	2.44035e-10
LSM12	1.72197	6.07486e-12	0.93139	7.77061e-08
NUP155	2.49702	1.08858e-15	0.930966	5.23903e-10
HDDC3	0.953115	4.55797e-06	0.930767	1.78514e-05
SYT12	0.113128	0.971942	0.930071	0.00594439
KDM7A	-1.60774	7.83123e-11	0.928109	3.22747e-07
ICAM5	-0.0630819	0.905052	0.927545	0.155734
CD96	-1.04428	0.000138031	0.927502	0.000688232
LINC02481	-3.08615	6.51721e-12	0.927428	0.000474627
RHOG	0.529859	1.61038e-05	0.926628	3.37474e-08
GRAMD1A	0.126771	0.596712	0.92661	0.0010135
CCDC152	1.32203	5.57349e-08	0.926285	1.49047e-05
CNNM4	0.0198342	0.866553	0.925791	2.19005e-07
PRKCE	1.2532	2.47724e-05	0.92576	0.000535201
SURF4	1.94122	4.59067e-13	0.92569	3.2465e-08
ENSG00000280287	-0.215537	0.300091	0.925131	0.000488595
IRF1	1.20898	9.07344e-07	0.923055	3.98741e-05
TP53BP2	1.01986	5.66529e-09	0.92152	5.79083e-08
CYTOR	3.0341	1.55673e-10	0.921424	0.000202543
LYAR	2.38346	1.77269e-11	0.920875	1.17884e-05
ENSG00000251144	0.00361582	1	0.920812	0.0113148
CCDC18	1.11009	1.3277e-06	0.918987	2.67416e-05
VASP	0.797785	1.48837e-06	0.918433	5.89892e-07
WAS	0.101399	0.336001	0.918309	1.62911e-07
ARHGAP28	1.83949	0.517037	0.917816	0.00267973
FBXO42	-0.187852	0.036591	0.917754	1.17938e-08
SLC25A20	0.464676	0.000371573	0.917431	4.22676e-07
CHD7	-0.0835781	0.459506	0.916923	3.72475e-07
H1-10	-0.742339	9.47814e-06	0.916622	1.37079e-06
CCL8	-0.0547115	0.941849	0.916503	0.0360352
SEC14L5	0.0109047	1	0.915888	0.00439887
BDNF	-0.00261681	1	0.915324	0.00765491
ITGA5	-2.22696	1.43016e-11	0.915121	3.49936e-06
C17orf58	2.49144	7.9134e-10	0.914755	0.000192279
RCC2	1.31957	9.57925e-13	0.91471	6.69009e-10
CD28	0.505482	0.0121376	0.914489	0.0001166
SAPCD2	6.40781	3.88601e-12	0.914255	0.00714057
ASCC1	1.63507	2.74507e-11	0.913459	2.01509e-07
FAM234B	0.475162	0.00537842	0.91313	1.8986e-05
PPM1G	2.3174	3.05225e-15	0.912967	1.35561e-09
HINT2	0.396821	0.0520534	0.912769	0.000274701
CHRNA5	4.07777	3.07426e-12	0.912598	0.00220613
GMPPB	1.89246	1.85574e-12	0.91196	1.323e-07
CENPN	4.13875	1.17165e-14	0.911773	4.40219e-06
CFAP20DC	1.62512	0.0052771	0.910796	0.000803253
PARPBP	4.18936	3.92099e-13	0.910318	0.000160242
RPA3	2.17757	2.04112e-13	0.910045	8.96783e-08
TNFSF14	2.24358	2.77675e-07	0.909608	0.00684837
AARS1	0.898033	2.38923e-08	0.909509	5.03369e-08
SLC7A11	-2.86135	5.54118e-08	0.909417	0.00897538
JAML	-0.530306	0.0114866	0.909142	0.000275899
TMEM121B	-3.68611	4.57832e-08	0.909139	0.220443
RUNX2	1.09506	2.4961e-07	0.909094	5.50739e-06
SLC25A42	-0.751874	1.07882e-06	0.908814	2.59706e-07
ATP13A2	0.1245	0.209382	0.908287	8.08679e-08
ACAP1	-0.413007	0.00393404	0.908063	2.65677e-06
MBD4	0.0878249	0.191046	0.908025	5.14845e-10
ENSG00000241490	-2.80358	8.09868e-06	0.907962	0.0642089
ALAS1	0.325912	0.0208794	0.907285	3.89714e-06
GOLGA2P10	0.113835	0.657993	0.907264	0.00299572
BTG1	-0.795757	3.90226e-06	0.906864	1.5376e-06
ENSG00000260920	0.184997	0.253362	0.906859	4.41649e-05
TMEM170A	0.231522	0.00966002	0.906815	9.14925e-09
PABPC1L	-0.0443952	0.785351	0.905976	1.83868e-05
MIS12	0.706729	8.84561e-08	0.905286	1.04969e-08
IPPK	1.60709	2.44934e-11	0.905269	2.0942e-07
ELL	0.324792	0.000960057	0.904689	1.30212e-08
LINC01012	0.145279	0.568025	0.904122	0.00549183
JOSD1	1.01647	2.80249e-09	0.904066	3.8159e-08
SGPL1	-0.510847	3.71071e-05	0.903757	7.64897e-08
LCLAT1	1.47375	2.9433e-07	0.903738	0.000151649
IFNB1	1.83129	0.290114	0.903636	0.00343776
MAPK7	-0.42834	0.000664717	0.902385	1.99097e-07
MYO1F	-2.49569	3.05197e-10	0.902263	0.000177722
MARCHF3	0.386201	0.180403	0.901577	0.00284377
TMPO-AS1	2.41992	3.13823e-10	0.901488	0.000279825
SIRPG	-1.45962	2.14184e-07	0.900892	0.000182465
PYROXD1	0.52342	5.61847e-06	0.900506	1.2466e-08
DCP2	-0.241739	0.0268965	0.900019	1.81995e-07
OARD1	0.266088	0.00321963	0.899665	8.19065e-09
MAPK11	3.22541	2.13759e-10	0.899412	0.000549576
GTPBP10	0.365103	0.00108024	0.899068	7.92292e-08
STK4	-0.0125961	0.859753	0.898798	4.29169e-10
PLCB2	-2.15338	4.35506e-10	0.898007	6.45662e-05
PLGRKT	0.913032	2.12491e-07	0.897578	7.9429e-07
EML4	0.0652802	0.53885	0.897328	1.84904e-07
ENSG00000215154	0.50201	0.101532	0.895458	0.00634704
TBL1X	-0.496201	1.23579e-06	0.895113	1.35322e-09
APOL4	-0.609321	0.187231	0.894721	0.014323
STEAP2	1.84202	0.41702	0.894267	0.000499596
SNRNP25	2.47338	1.36485e-08	0.893988	0.0026291
SOS2	-0.929509	4.05819e-09	0.893941	1.9454e-08
NRIP3	-0.547688	0.0799453	0.893914	0.00708888
XPO5	2.15558	4.99357e-14	0.89378	2.29303e-08
ZBTB7B	0.108188	0.308077	0.893713	2.10472e-07
PHF5A	2.24519	8.45949e-15	0.892308	6.69978e-09
BOK	-0.502998	0.573833	0.89164	0.00178006
OXSR1	1.11374	7.54207e-11	0.891173	5.58796e-09
ST3GAL4	1.74986	8.44128e-10	0.890566	6.12321e-06
LPAR2	-0.45853	0.0130051	0.890272	0.00013359
ICOSLG	-2.438	3.53046e-07	0.889998	0.0860105
ITGAL	-0.376795	0.0339172	0.889349	7.28952e-05
ZDHHC11	-0.196839	0.427158	0.888806	0.00378953
DKC1	2.46761	8.8233e-15	0.888677	2.01943e-08
GRPEL2	0.568626	4.6454e-06	0.888463	3.75454e-08
INCENP	2.35528	1.09382e-14	0.888232	1.68556e-08
CEBPB-AS1	-1.25802	0.000668511	0.888074	0.00505148
ERI1	2.19089	3.8287e-13	0.888047	2.26232e-07
DNAJA3	1.5148	6.15462e-11	0.887506	2.63383e-07
SMC1A	1.6577	1.81964e-10	0.887331	1.87181e-06
GEMIN7	1.67627	6.24057e-11	0.887323	1.24838e-06
CD244	-0.722113	0.00195919	0.887203	0.00226827
SETBP1	2.73272	1.14172e-06	0.887034	0.0192446
WDR90	1.92495	8.50662e-12	0.886618	6.98187e-07
FAM131B	0.455412	0.107728	0.88612	0.00548815
NDUFA6	1.36533	1.30499e-09	0.885802	1.18583e-06
PNPLA8	-0.149316	0.109689	0.88566	3.23904e-08
TMEM178B	1.42692	0.00157263	0.885417	0.00808744
CNOT6L	-0.617413	1.95856e-06	0.884444	4.26206e-08
MAMDC4	-0.0941622	0.426471	0.883486	6.83496e-07
MDM1	0.531147	3.87635e-05	0.882708	1.98812e-07
HCLS1	-0.140913	0.163632	0.882608	1.2947e-07
FBRS	0.534101	7.60833e-07	0.881352	2.76757e-09
CEP76	1.403	6.04339e-09	0.881338	9.24379e-06
HS3ST3A1	0.102366	0.887409	0.881175	0.0077422
LRRFIP1	0.73649	1.20721e-07	0.879441	2.9633e-08
CD6	0.168579	0.274474	0.878912	2.45416e-05
SIPA1	0.138401	0.101918	0.878391	1.36635e-08
IKZF2	-0.506723	0.0538519	0.878188	0.00308898
ADGRG5	1.84137	1.18749e-06	0.87808	0.0146856
DNMT1	1.41362	1.28129e-08	0.877388	1.15212e-05
RRN3	1.10731	7.98334e-10	0.877325	6.18528e-08
ATP8B4	-0.636166	0.0106184	0.87731	0.0018292
RIOK3	-0.0785176	0.383693	0.877159	2.83972e-08
PIK3R1	-0.798104	2.44961e-09	0.877109	2.27239e-09
PYM1	0.832279	2.18958e-07	0.876859	2.72451e-07
MRPL39	2.1143	2.41107e-13	0.876746	1.15446e-07
CBFB	1.33312	7.15269e-12	0.876024	8.74427e-09
ETS2	1.23888	1.06774e-06	0.875686	0.000105378
NDST2	-0.5851	0.0030045	0.875329	6.85623e-05
EML2	1.42301	1.00128e-09	0.874718	1.73839e-06
RGS19	0.0802439	0.581305	0.874576	1.78765e-05
PKP3	-1.93907	0.10637	0.873324	0.00289185
SIPA1L2	-0.0454946	0.894222	0.873055	0.0128301
RBM17	1.59737	1.8753e-13	0.872602	2.93388e-09
POC5	0.449167	9.98577e-05	0.872303	8.06402e-08
SYNE4	-1.16388	3.2805e-05	0.870254	0.00288289
MED8	0.672552	1.89135e-06	0.86996	1.51719e-07
RGS2	-1.1106	0.000355333	0.86981	0.00184846
POLR1H	1.223	2.11967e-09	0.867666	9.14946e-07
BMI1	0.73238	6.51676e-09	0.867471	2.16043e-09
ATG4D	0.190729	0.0258138	0.866816	1.54416e-08
C16orf72	0.305368	0.0004692	0.866572	3.60501e-09
KLC2	1.99927	2.80797e-12	0.866295	6.28874e-07
KATNB1	1.55793	5.24577e-13	0.865925	7.59154e-09
GBP1P1	3.06488	6.38665e-08	0.865619	0.0029765
CENPK	0.691294	0.000761746	0.865242	0.00018495
MSRB1	0.993742	8.24644e-07	0.86494	1.00256e-05
NUP50	1.28829	2.10236e-11	0.864698	1.73697e-08
MSH2	2.07304	2.55922e-11	0.864519	6.83138e-06
YEATS4	1.50463	1.4155e-11	0.864055	1.00175e-07
DOT1L	1.32475	2.08466e-10	0.863455	2.01924e-07
C10orf88B	-0.0417717	0.841981	0.863329	0.000900253
NUP107	1.83128	2.60131e-13	0.8633	2.65956e-08
ZDHHC12	1.03732	1.02543e-06	0.863261	1.92912e-05
ZNF672	0.759646	4.17051e-09	0.86309	2.58409e-09
MPHOSPH9	0.680394	0.000166261	0.862875	2.49081e-05
CPEB4	-0.63893	6.64385e-05	0.862775	3.85832e-06
ARHGAP15	-0.308687	0.0106361	0.861658	8.567e-07
ATXN2L	0.483492	6.5128e-06	0.861625	9.21631e-09
PAG1	-0.551184	0.00449383	0.861117	0.000137617
RASSF7	-0.582671	0.00331113	0.861072	0.000284575
DNAJC6	1.60259	2.04325e-07	0.860719	0.00065995
ZNF681	0.0156469	0.947791	0.860032	0.000533363
GEN1	1.83059	7.15625e-11	0.859872	4.73287e-06
HAUS8	1.31929	1.68853e-09	0.859579	2.4696e-06
ZNF138	0.43788	0.0191403	0.859466	0.000208369
RAB42	-7.38995	2.88835e-14	0.859346	0.00349442
SLC43A3	3.00993	1.0243e-10	0.859232	0.000600443
ZFP42	-0.00115133	1	0.859195	0.0471742
PTPRN	-2.49332	0.332599	0.859143	0.028936
KLHDC7B	1.65439	6.81814e-08	0.858931	0.000119385
CMTM6	0.745353	1.85411e-06	0.858792	6.71455e-07
NAPSB	4.97381	3.9352e-11	0.858756	0.0756775
C16orf87	1.51981	3.00223e-10	0.858288	1.83526e-06
RNF146	-0.775482	6.40802e-06	0.858246	2.71417e-06
HYOU1	1.45504	6.68028e-12	0.858102	3.06167e-08
ZBTB21	0.77029	1.99754e-06	0.857994	9.42296e-07
TXNL4B	1.15134	1.40437e-09	0.856921	1.86217e-07
RGCC	-0.0773669	0.642953	0.856604	0.000175975
RHNO1	1.16678	1.69333e-08	0.856406	2.26121e-06
QSOX1	-0.752693	0.00233395	0.856187	0.00104885
TMEM106C	2.8829	8.91793e-13	0.856175	1.45498e-05
CHSY1	1.5902	1.17954e-09	0.856099	6.93645e-06
ODF2	1.66841	1.331e-13	0.855371	4.663e-09
ELMO1	0.875923	2.22306e-06	0.855138	6.23202e-06
TRGV10	-1.3574	2.21266e-05	0.854056	0.00667651
NOTCH1	1.18019	1.93968e-09	0.853896	3.84669e-07
SIK3	-0.0292784	0.762748	0.853719	6.89067e-08
PTBP3	0.0334635	0.628513	0.853392	1.20638e-09
MRPL58	1.75717	2.05699e-12	0.852979	1.36319e-07
ZNF253	-0.381133	0.0255459	0.852921	8.21178e-05
[truncated: 12,817 more rows]

## Sheet: Fig3B
gene_id	gene_name	fibroblast_SEB_HD34	fibroblast_SEB_HD33	fibroblast_SEB_HD32	macrophage_SEB_HD34	macrophage_SEB_HD33	macrophage_SEB_HD32	none_SEB_HD34	none_SEB_HD33	none_SEB_HD32			fibroblast_coculture_HD34	fibroblast_coculture_HD33	fibroblast_coculture_HD32		macrophage_coculture_HD34	macrophage_coculture_HD33	macrophage_coculture_HD32		none_none_HD34	none_none_HD33	none_none_HD32		macrophage_transwell_HD34	macrophage_transwell_HD33	macrophage_transwell_HD32		fibroblast_transwell_HD34	fibroblast_transwell_HD33	fibroblast_transwell_HD32
ENSG00000156234	CXCL13	6.53165	5.97783	6.2738	2.22921	0.601954	1.42524	-2.30636	-3.2162	-2.27496			-2.9034	-3.68773	-2.67835		-3.70461	-2.81696	-4.19392		-4.24666	-3.68773	-4.19392		-4.24666	-3.68773	-4.19392		-3.38751	-1.51778	-2.19832
ENSG00000172215	CXCR6	5.92781	5.69085	5.51604	5.33295	5.30139	5.63088	3.03007	3.70952	3.06159			0.35156	1.41481	0.795534		2.08028	3.21196	2.98695		2.41787	3.30133	2.9299		1.8804	0.890396	1.18163		-2.06847	-4.56781	-3.15008
ENSG00000136634	IL10	3.62637	2.92156	3.63527	3.17488	2.34736	2.98899	-2.44551	-1.30653	-2.51983			-0.689614	-2.02895	-0.424702		3.3442	2.93778	2.63845		-2.85441	-2.84031	-3.05502		-0.0149014	-0.223047	-1.50901		-4.04341	-1.71027	-1.65653
ENSG00000089692	LAG3	8.69479	8.67123	8.71582	8.13076	8.40719	8.18087	4.28585	3.87078	3.56307			5.76997	5.2689	5.725		2.39035	3.15466	2.68023		2.91113	3.28748	2.76535		2.8112	2.05114	2.88518		8.02131	8.30398	8.49982
ENSG00000100453	GZMB	11.1173	11.5919	11.3279	10.9685	11.8552	11.1265	5.34626	4.30993	4.57287			3.93317	3.62681	3.96058		3.55097	3.25175	3.74248		4.39718	3.69537	4.13441		5.17506	4.67807	4.51252		-4.38286	-2.90337	-3.27168
ENSG00000186891	TNFRSF18	6.21285	6.00351	5.59278	6.21888	6.21184	6.05037	3.66815	2.97157	2.44961			0.508434	0.601647	0.676604		1.05733	1.73099	0.98169		1.15184	1.073	0.0983217		1.50411	1.07201	2.5401		-1.0279	-0.370866	0.904218
ENSG00000138684	IL21	3.03049	3.51444	3.74974	4.56694	4.70501	4.13255	-1.17938	-1.83358	-1.75286			-3.06587	-3.24695	-2.66247		-2.83993	-3.86659	-3.2687		-4.08367	-3.27789	-3.58093		-4.08367	-3.86659	-4.17804		-4.08367	-3.86659	-4.17804
ENSG00000163599	CTLA4	7.02523	7.21603	7.30785	7.21225	7.51692	7.32058	2.78887	3.13319	3.2231			1.2098	1.75574	2.08148		1.70648	1.96881	2.33575		2.41205	2.59859	2.74582		0.446698	0.301759	-1.20597		-2.54939	-4.23907	-3.55663
ENSG00000145839	IL9	1.69716	0.779653	-0.0232029	3.68895	3.01489	2.04157	-4.27579	-2.05239	-1.93886			-3.67894	-3.28333	-3.51745		-4.27579	-4.33505	-3.51745		-4.27579	-4.33505	-3.51745		-2.11176	-2.96143	-3.51745		-4.27579	-4.33505	-3.51745
ENSG00000112116	IL17F	5.55954	4.86498	1.64672	6.90149	6.82159	4.7609	-1.43327	-3.19313	-2.76934			-4.85681	-4.01944	-3.25204		-4.85681	-4.01944	-3.25204		-3.96671	-4.01944	-2.23387		-4.09439	-4.01944	-3.25204		-4.85681	-4.01944	-3.25204
ENSG00000112115	IL17A	2.10457	1.0671	0.119867	3.67069	3.91033	2.13858	-3.78432	-3.1348	-3.60734			-4.27531	-4.24565	-3.60734		-4.27531	-4.24565	-3.60734		-4.27531	-4.24565	-3.60734		-4.27531	-4.24565	-3.60734		-4.27531	-4.24565	-3.60734
ENSG00000115590	IL1R2	1.84328	1.39413	1.15265	3.40137	3.31662	3.0385	-2.02557	-1.11657	-2.53588			-0.123432	-0.107062	0.0370937		-2.04301	-2.14549	-1.73451		-3.59811	-4.10904	-3.31141		1.56553	1.21233	1.9426		-0.918599	-0.343477	-0.487578
ENSG00000127318	IL22	1.87001	1.11332	0.704096	3.17528	3.50613	1.89393	-1.3822	-0.702246	-2.58866			-4.63218	-4.0637	-3.43242		-4.09013	-4.0637	-3.43242		-4.63218	-4.0637	-3.43242		-2.07775	-4.0637	-2.68101		-4.63218	-4.0637	-3.43242
ENSG00000188389	PDCD1	2.96553	1.96103	2.69265	3.64361	3.55276	3.64289	0.0180133	0.0865858	-0.677961			-1.15009	-1.35062	-0.865839		-0.684855	-0.463468	-0.54746		0.186281	-0.152361	-0.463254		2.87749	2.52287	3.20227		-4.08768	-2.38849	-3.21499
ENSG00000170312	CDK1	5.59146	5.02688	5.50476	6.73191	6.87381	7.04158	1.63247	1.47626	1.09547			3.57143	3.5111	3.72066		-0.683036	-0.322403	-0.0429128		-0.770151	-0.40278	-0.375655		-0.817306	-1.23291	-1.96735		-0.83154	-0.504732	-0.551321
ENSG00000099985	OSM	5.12726	4.60237	5.14835	5.97784	6.11958	6.12073	1.2939	1.14934	0.691364			0.851008	0.958439	1.65373		0.666898	1.41122	0.46082		-1.49007	-1.64876	-0.987994		4.18156	4.04163	3.25115		-0.568367	-0.593777	-0.29812
ENSG00000148773	MKI67	8.18113	8.13633	8.04649	9.42485	9.55522	9.60435	4.19695	3.52097	2.90605			6.11196	5.87154	6.08708		0.51336	1.17183	1.76366		-0.334385	-1.08721	-0.509931		2.5933	2.52427	2.20887		-0.111768	0.882451	0.468824
ENSG00000134460	IL2RA	9.09949	8.63745	8.85856	10.1164	10.0505	10.3094	6.23222	5.32896	4.99305			2.72645	2.59205	3.26158		2.19259	3.37657	3.48892		2.26724	2.31197	1.95018		3.88398	3.92907	3.55483		2.83626	3.12803	2.93812
ENSG00000186827	TNFRSF4	6.12187	5.95876	5.65122	7.08053	7.24987	7.22135	3.20377	3.02541	2.77316			0.642069	0.479565	0.745318		1.48698	2.23699	2.14685		1.02795	1.31077	0.915264		1.60022	1.73562	1.38233		-1.34992	-2.18354	-1.02204
ENSG00000111537	IFNG	8.72461	8.68402	8.40925	10.2574	11.2506	9.91477	3.80652	3.07122	2.73488			0.287811	-1.69142	0.567345		-1.81612	-1.20945	-0.327218		-0.870149	-0.862174	-0.363259		0.345137	-0.40924	-1.50491		-3.84148	-1.93981	-2.53716
ENSG00000137265	IRF4	8.11235	8.46118	8.44874	9.53295	9.64327	9.51372	6.45468	5.90227	5.44693			3.63723	2.88949	3.82787		3.03382	3.02544	3.46418		3.72957	3.33343	3.63109		5.26773	6.4566	5.41823		2.13524	2.1919	2.15282
ENSG00000049249	TNFRSF9	5.17799	5.3684	5.89867	6.44153	6.0932	6.62836	4.91137	3.45627	3.40784			1.01523	1.08885	1.8953		0.324974	1.51993	0.770648		-1.27967	0.630454	-1.27939		3.54468	2.25895	2.55024		2.72394	2.444	2.98838
ENSG00000128342	LIF	6.47068	6.55701	6.8731	9.61912	9.62806	9.89971	3.36281	3.32236	2.10185			3.98438	3.35131	3.69968		-0.322344	0.343411	0.681263		-1.95958	-2.07497	-2.57624		2.96969	2.87804	3.44058		6.6866	6.80616	6.69141
ENSG00000169194	IL13	0.768299	0.75673	0.82848	3.79022	3.84849	3.62371	-0.684109	-0.343123	-1.4581			-3.14336	-2.06529	-1.56363		-4.16116	-4.31488	-2.74292		-4.16116	-4.31488	-2.30855		-1.04684	-1.02924	-3.65226		-0.969013	-2.14493	-2.33385
ENSG00000172724	CCL19	-4.11268	-3.67042	-2.91094	1.79372	2.28655	0.538886	-4.11268	-3.43849	-3.75082			-3.09488	-4.2648	-2.80255		-4.11268	-3.7647	-3.75082		-4.11268	-4.2648	-3.75082		-1.74028	-2.20046	-2.99942		-0.480927	-0.655966	-0.546602
ENSG00000109471	IL2	-0.421962	0.864199	1.90566	4.28142	5.04031	4.89345	1.7797	1.52746	-0.0806921			-1.18129	-2.50948	-1.23759		-1.84399	-2.05379	-1.51009		-1.63675	-2.15458	-2.70988		-3.91172	-4.16299	-4.05359		-3.91172	-3.39745	-4.05359
ENSG00000113302	IL12B	-4.17864	-3.37031	-3.14509	3.89868	3.09963	4.38369	-0.142539	-2.85384	-3.98497			-4.17864	-3.96469	-3.43429		-4.17864	-3.96469	-3.98497		-4.17864	-3.96469	-3.98497		-4.17864	-3.96469	-3.98497		-4.17864	-2.3324	-3.18013
ENSG00000113525	IL5	-1.65448	-2.18972	-2.68874	3.54408	3.62357	2.99943	-1.03102	-0.915413	-2.68486			-4.21817	-3.32979	-3.52862		-4.21817	-3.51075	-3.52862		-3.70554	-3.3759	-3.52862		-2.95955	-4.38151	-2.77722		-4.21817	-4.38151	-2.72378
Log2CPM reported

## Sheet: Fig3C
CXCL13
T fib SEB	T mac SEB	T fib mac SEB	T dc SEB	T fib dc SEB	T SEB
242.88	321.12	530.73	257.64	687.72	0
272.59	342.41	418.15	207.75	769.15	0
371.23	392.91	528.42	244.62	858.88	0
407.16	293.13	653.96	179	1014.76	2.76

[truncated: 26 more sheets: Fig3D, Fig3E, Fig4A, Fig4B, Fig4C, Fig5A, Fig5B, Fig5C, Fig5D, Fig6A, Fig6B, Fig6C, Fig6D, SuppFig1B, SuppFig1C, SuppFig1D, SuppFig1E, SuppFig2A, SuppFig2B, SuppFig2C …]
